# Supplementary material for: Metabolomic and transcriptomic analyses reveal the regulation of pigmentation in the purple variety of Dendrobium officinale
Source: Sci Rep. 2020 Oct 19;10:17700. doi: 10.1038/s41598-020-74789-0 (PMC7573623; doi:10.1038/s41598-020-74789-0)
Supplement: Supplementary file 1 — Supplementary Tables. [file 41598_2020_74789_MOESM1_ESM.xlsx]

## Sheet: Table S1
Metabolomic and Transcriptomic Analyses Reveal the Regulation of Pigmentation in the Purple Variety of Dendrobium ofﬁcinale
Xinqiao Zhan 1, 2, *, Jufeng Qi 1, Bin Zhou 3 and Bizeng Mao 1, *
1	Institute of Biotechnology, Zhejiang University, Hangzhou, 310058 China; qiao1605@126.com (X.Z); 21816170@zju.edu.cn (J.Q.); maobz@zju.edu.cn (B.M.);
2	Institute of Biopharmaceuticals, Taizhou University, Taizhou 318000, China;
3	Zhejiang Baihua Landscape Group Co., Ltd. Taizhou 318000, China; dcacold@aliyun.com (B.Z.);
*	Correspondence: qiao1605@126.com (X.Z); maobz@zju.edu.cn (B.M.).
Table S1. Detail information of raw reads from different sample groups.
Sample	Raw Data		Valid Data		Valid Ratio(reads)	Q20%	Q30%	GC content%
	Read	Base	Read	Base
CK1	47714160	7.16	43240952	6.49G	90.62	99.98	97.21	46
CK2	39887136	5.98	35457646	5.32G	88.89	99.97	97.01	46
CK3	52632832	7.89	48224064	7.23G	91.62	99.97	97.14	46
Pr1	38704430	5.81	36773350	5.52G	95.01	99.98	97.21	46
Pr2	39220864	5.88	37416342	5.61G	95.4	99.98	97.1	47
Pr3	38423030	5.76	36489752	5.47G	94.97	99.98	97.09	46

## Sheet: Table S2
Table S2 Detailed information of the data from the untargeted metabolomes
ID	MZ	RT	CK1	CK2	CK3	CK4	CK5	CK6	Pr1	Pr2	Pr3	Pr4	Pr5	Pr6	QC1	QC2	QC3	QC4	CAMERAisotopes	CAMERAadductIon	CAMERApcgroup	IsAnnotated	IsMS2ident	MS2Metabolite	MS2superclass	MS2class	MS2hmd	MS2kegg	MS2lipidmaps	NumberMS1hmdb	MS1hmdbName	MS1hmdbID	MS1hmdbSuperClass	MS1hmdbTokegg	MS1hmdbTobiocyc	MS1hmdbTopubchem	NumberMS1kegg	MS1keggName	MS1keggID
M85T54	85.0278	0.906042	17931.3	17743.8	18730.8	17467.7	18729.1	17853.2	15907.1	16175.8	15373.3	16068	15604.4	15642.9	17595.3	17818.1	16810.9	16783.1	-	[M+3H-CH4]3+ 268.085	19	1	1	Furanone A	Organoheterocyclic compounds	Dihydrofurans	HMDB0094691	null	-	6	3'-HPPH;4-Hydroxyphenytoin;Hydroxyphenytoin;2,3-Dihydroxycarbamazepine;Phenytoin arene-oxide;4'-HPPH	HMDB0013896;HMDB0041905;HMDB0060598;HMDB0060673;HMDB0060864;HMDB0060972	Organoheterocyclic compounds;Organoheterocyclic compounds;Organoheterocyclic compounds;Organoheterocyclic compounds;Organoheterocyclic compounds;Organoheterocyclic compounds	-;-;-;C16603;-;-	-;-;-;-;-;-	719586;17732;-;0;-;-	2	Saphenic_acid;2,3-Dihydroxycarbamazepine	C12117;C16603
M86T110	86.0958	1.84	6663.75	6757.36	6670.09	12929.1	6955.54	12912.6	3156.18	6650.84	3149.18	3904.29	6483.59	6926.84	9343.33	4748.59	4837.11	8850.12	-	[M+K]+ 47.1327 [M+Na]+ 63.1066 [M+H]+ 85.0885	174	1	1	Piperidine	Organoheterocyclic compounds	Piperidines	HMDB0034301	C01746	-	1	Piperidine	HMDB0034301	Organoheterocyclic compounds	C01746	-	8082	2	Piperidine;(R)-2-Methylpyrrolidine	C01746;C20809
M87T331	87.0436	5.517	18689.8	19604.1	20301.3	20483.3	19279.4	22284.4	20245.4	17898.9	18159.4	17189.6	17377	18410	20825.6	19936.1	18590	18981.3	[5][M]+	-	81	1	1	Gamma-Butyrolactone	Organoheterocyclic compounds	Lactones	HMDB0000549	C01770	-	7	Gamma-Butyrolactone;Oxolan-3-one;Diacetyl;But-2-enoic acid;Ethenyl acetate;Methyl acrylate;Isocrotonic acid	HMDB0000549;HMDB0002523;HMDB0003407;HMDB0010720;HMDB0031209;HMDB0033977;HMDB0034439	Organoheterocyclic compounds;Organoheterocyclic compounds;Organic oxygen compounds;Lipids and lipid-like molecules;Organic acids and derivatives;Organic acids and derivatives;Lipids and lipid-like molecules	C01770;-;C00741;C01771;C19309;C19443;-	-;-;DIACETYL;1OXO2YLIDENE;-;-;-	7302;529392;650;637090;7904;7294;643792	9	Diacetyl;gamma-Butyrolactone;2-Butenoate;2-Butyne-1,4-diol;Cyclopropanecarboxylate;Succinic_aldehyde;beta-Butyrolactone;Vinyl_acetate;Methyl_acrylate	C00741;C01770;C01771;C02497;C16267;C16835;C19201;C19309;C19443
M97T54	97.0278	0.906042	21920.1	19396.3	19408.1	19426.7	21360.5	19712.5	13458.5	15410.9	14688.6	15163	15657.9	14556.2	18449.1	19625.6	17965	18687.2	-	-	19	1	1	2-Furancarboxaldehyde	Organooxygen compounds	Carbonyl compounds	HMDB0032914	C14279	-	2	2-Furancarboxaldehyde;Protoanemonin	HMDB0032914;HMDB0060503	Organooxygen compounds;Organoheterocyclic compounds	C14279;-	-;CPD-10640	7362;0	2	Protoanemonin;Furfural	C07090;C14279
M101T262_2	101.095	4.36598	6530.95	5323.75	5675.55	6919.51	5419.74	5204.56	5785.31	4380.56	5205.61	4594.29	4493.04	5732.19	7269.92	5225.64	5274.76	5896.38	-	-	4287	1	1	(2R,3S)-2-methyl-3-propyloxirane	Organoheterocyclic compounds	Epoxides	HMDB0062792	null	-	14	3-Hexanone;4-Methylpentanal;Methyl isobutyl ketone;2-Oxohexane;Ethyl isopropyl ketone;Hexanal;(E)-3-Hexen-1-ol;2-Hexen-1-ol;2-Ethylbutanal;(E)-4-Hexen-1-ol;1-Hexen-3-ol;2-Methylpentanal;3-Methyl-1-penten-3-ol;(2R,3S)-2-methyl-3-propyloxirane	HMDB0000753;HMDB0001318;HMDB0002939;HMDB0005842;HMDB0005846;HMDB0005994;HMDB0030003;HMDB0030952;HMDB0031220;HMDB0031502;HMDB0031503;HMDB0031578;HMDB0061882;HMDB0062792	Organic oxygen compounds;Organic oxygen compounds;Organic oxygen compounds;Organic oxygen compounds;Organic oxygen compounds;Organic oxygen compounds;Lipids and lipid-like molecules;Lipids and lipid-like molecules;Hydrocarbon derivatives;Lipids and lipid-like molecules;Organooxygen compounds;Organic oxygen compounds;Organic oxygen compounds;Organoheterocyclic compounds	-;C02373;C19263;-;-;C02373;C08492;-;-;-;-;-;-;-	CPD-13223;4-METHYLPENTANAL;-;2K-ADIPATE;-;HEXANAL;-;TRANS-2-HEXENOL;-;-;-;-;-;-	11509;129;7909;11583;11265;6184;5281167;5318042;7359;5365589;20928;31245;-;10931377	5	Cyclohexanol;4-Methylpentanal;Unsaturated_alcohol;3-Hexenol;Methyl_isobutyl_ketone	C00854;C02373;C02893;C08492;C19263
M104T52	104.106	0.864225	155259	156998	136627	165129	165065	145428	92035.8	95515.7	85148.6	95163.3	96059.2	93786.1	120373	137583	125754	127345	[7][M]+	-	1661	1	1	Choline	Organic nitrogen compounds	Organonitrogen compounds	HMDB0000097	C00114	-	13	Neurine;Iso-Valeraldehyde;Prenol;3-Methyl-3-buten-1-ol;Pentanal;(S)-2-Methylbutanal;(卤)-2-Methylbutanal;(E)-2-Penten-1-ol;1-Penten-3-ol;Isoprenyl alcohol;2-Pentanone;2-Methyl-2-buten-1-ol;xi-3-Methyl-3-buten-2-ol	HMDB0031259;HMDB0006478;HMDB0030124;HMDB0030126;HMDB0031206;HMDB0031525;HMDB0031526;HMDB0031604;HMDB0031605;HMDB0033854;HMDB0034235;HMDB0034465;HMDB0039779	Alkaloids and derivatives;Organic oxygen compounds;Organooxygen compounds;Organic oxygen compounds;Organic oxygen compounds;Organic oxygen compounds;Organic oxygen compounds;Organic oxygen compounds;Organooxygen compounds;Organic oxygen compounds;Organic oxygen compounds;Organooxygen compounds;Organic oxygen compounds	-;C07329;C01390;-;-;-;C02223;-;-;-;C01949;-;-	-;-;-;-;-;-;METHYLBUT-CPD;-;-;CPD-13614;-;-;-	10042;11552;11173;12988;8063;6971249;7284;5364919;12020;8257;7895;6433417;66329	6	Prenol;Pentan-2-one;Cyclopentanol;2-Methylbutanal;3-Methylbutanal;Isoprenyl_alcohol	C01390;C01949;C02020;C02223;C07329;C21402
M109T418	109.1	6.96668	8848.21	8847.55	8967.33	8209.03	13322.9	13823	20151.4	4690.27	9090.84	8059.5	8689.7	5804.42	8680.77	9344.06	8644.38	11374.1	-	-	3694	1	1	(Z)-1,3-Octadiene	Hydrocarbons	Unsaturated hydrocarbons	HMDB0061897	null	-	1	(Z)-1,3-Octadiene	HMDB0061897	Hydrocarbons	-	-	6432393	1	4-Vinylcyclohexene	C19310
M113T96	113.034	1.59608	2348.47	2127.93	2266.97	2073.5	2121.75	1844.92	464.92	511.467	466.518	463.841	445.719	554.611	1188.24	1182.01	1119.02	1260.44	-	[M+H-C5H8O4]+ 244.069	137	1	1	Uracil	Organoheterocyclic compounds	Diazines	HMDB0000300	C00106	-	2	Uridine;Pseudouridine	HMDB0000296;HMDB0000767	Nucleosides, nucleotides, and analogues;Nucleosides, nucleotides, and analogues	C00299;C02067	URIDINE;-	6029;15047	3	Uridine;Pseudouridine;Spongouridine	C00299;C02067;C16745
M113T69	113.034	1.15047	4865.36	4399.83	4778.73	4061.63	4175.97	4584.82	744.745	1538.03	829.656	1153.33	689.548	724.74	2639.46	2420.88	2269.37	2742.36	-	-	2915	1	1	Uracil	Organoheterocyclic compounds	Diazines	HMDB0000300	C00106	-	2	Uracil;4-Carboxypyrazole	HMDB0000300;HMDB0060760	Organoheterocyclic compounds;Organoheterocyclic compounds	C00106;-	URACIL;-	1174;3015937	2	Uracil;Maleic_hydrazide	C00106;C18474
M114T190	114.09	3.15867	13977.5	11288.3	11265.2	12707.4	12977.1	12227.1	4698.81	5989.75	3613.54	3725.6	3845.4	3781.36	8553.74	8589.75	7938.42	7417.65	[9][M]+	-	4894	1	1	.epsilon.-Caprolactam	-	-	NA	C06593	-	11	2,5-Dihydro-2,4,5-trimethyloxazole;1-Piperidinecarboxaldehyde;2-Acetylpyrrolidine;Epsilon-caprolactam;2-Methyl-2-cyclopenten-1-one;3-Methyl-2-cyclopenten-1-one;2,4-Dimethylfuran;2,5-Dimethylfuran;(E,E)-2,4-Hexadienal;2-Ethylfuran;3-Ethylfuran	HMDB0031199;HMDB0031702;HMDB0037293;HMDB0062769;HMDB0031545;HMDB0031546;HMDB0032965;HMDB0033182;HMDB0034729;HMDB0040587;HMDB0040588	Organoheterocyclic compounds;Organoheterocyclic compounds;Organoheterocyclic compounds;Organoheterocyclic compounds;Organooxygen compounds;Organooxygen compounds;Organoheterocyclic compounds;Organoheterocyclic compounds;Organic oxygen compounds;Organoheterocyclic compounds;Organoheterocyclic compounds	-;-;-;C06593;-;-;-;-;-;-;-	-;-;-;-;-;-;-;-;-;-;-	31492;17429;550747;7768;14266;17691;19462;12266;11829369;18554;3017760	3	epsilon-Caprolactam;Cyclohex-2-enone;2,4-Hexadienal	C06593;C02395;C19249
M116T56	116.07	0.929283	8554.58	6914.5	8986.4	9169.26	8934.9	8445.35	5414.2	5571.78	5659.33	6330.88	5341.6	5328.71	6878.5	7665.05	6845.84	7277.74	-	-	19	1	1	Proline	Organic acids and derivatives	Carboxylic acids and derivatives	HMDB0000162	C00148	-	8	L-Proline;D-Proline;Acetamidopropanal;4-Amino-2-methylenebutanoic acid;Pterolactam;2-Furanmethanol;5-Methyl-2(3H)-furanone;5-Hydroxy-4-pentenoic acid d-lactone	HMDB0000162;HMDB0003411;HMDB0012880;HMDB0030409;HMDB0034208;HMDB0013742;HMDB0029609;HMDB0040145	Organic acids and derivatives;Organic acids and derivatives;Organooxygen compounds;Organic acids and derivatives;Organoheterocyclic compounds;Organoheterocyclic compounds;Organoheterocyclic compounds;Organoheterocyclic compounds	C00148;C00763;C18170;-;-;-;-;-	PRO;D-PROLINE;CPD-10687;-;-;-;-;-	145742;8988;5460495;5318003;181561;7361;11558;-	6	L-Proline;D-Proline;Proline;3-Acetamidopropanal;Furfuryl_alcohol;Tulipalin_A	C00148;C00763;C16435;C18170;C20441;C20578
M118T62	118.086	1.03417	14678.2	15511	39613.8	15095.7	14910.9	14255.4	11548.6	10479.1	32485.3	10316.9	10990.4	10885.8	37145.2	14233.9	13472.6	37653.7	-	[M+K+HCOOH]+ 33.1171 [M+Na+HCOOH]+ 49.091 [M+H+HCOOH]+ 71.073	130	1	1	Valine	Organic acids and derivatives	Carboxylic acids and derivatives	HMDB0000883	C00183	-	1	Pyrrolidine	HMDB0031641	Organoheterocyclic compounds	-	-	31268	1	3-Buten-1-amine	C12244
M118T483	118.086	8.05747	23933.3	20688.4	23369.4	21530.8	23278.3	24487.6	26475.2	24618	26406.8	26486.1	23812.5	23977.2	24875.3	23487.3	22491.9	23532.7	[10][M]+	-	2214	1	1	Betaine	Organic acids and derivatives	Carboxylic acids and derivatives	HMDB0000043	C00719	-	27	Betaine;L-Valine;Vaporole;N-Methyl-a-aminoisobutyric acid;5-Aminopentanoic acid;Norvaline;Amyl Nitrite;3,3-dimethyloxirane-2-carbaldehyde;2-methylbut-3-enoic acid;2-methylbut-2-enoic acid;3-Methylbut-3-enoic acid;Senecioic acid;Tiglic acid;2-Ethylacrylic acid;3-Methylbutyrolactone;Glutaral;Angelic acid;Dihydro-2-methyl-3(2H)-furanone;2,3-Pentanedione;4-Pentenoic acid;2,4-Pentanedione;Isopropenyl …	HMDB0000043;HMDB0000883;HMDB0001382;HMDB0002141;HMDB0003355;HMDB0013716;HMDB0015550;HMDB0129418;HMDB0130837;HMDB0132474;HMDB0170858;HMDB0000509;HMDB0001470;HMDB0001862;HMDB0002167;HMDB0029599;HMDB0029608;HMDB0031178;HMDB0031598;HMDB0031602;HMDB0031648;HMDB0032351;HMDB0032385;HMDB0032459;HMDB0033840;HMDB0033978;HMDB0035143	Organic acids and derivatives;Organic acids and derivatives;Organic nitrogen compounds;Organic acids and derivatives;Organic acids and derivatives;Organic acids and derivatives;Organic nitrogen compounds;Organoheterocyclic compounds;Lipids and lipid-like molecules;Lipids and lipid-like molecules;Lipids and lipid-like molecules;Lipids and lipid-like molecules;Lipids and lipid-like molecules;Lipids…	C00719;C00183;C07457;-;C00431;C01799;C07457;-;-;-;-;-;C08279;-;-;C12518;-;-;-;-;C15499;-;C14527;-;-;C19238;-	BETAINE;VAL;-;-;5-AMINOPENTANOATE;-;-;-;-;-;-;-;CPD-7077;-;-;-;-;-;-;-;-;-;-;-;-;-;-	247;6287;8053;6951124;138;439575;10026;-;-;-;417575;10931;125468;19166;98451;3485;643915;18522;11747;61138;-;7916;6658;638122;7921;8821;98323	16	L-Valine;5-Aminopentanoate;Betaine;D-Norvaline;L-Norvaline;2-Amino-2-methylbutanoate;D-Valine;Amyl_nitrite;4-Methylaminobutyrate;Valine;5-Valerolactone;Tiglic_acid;Glutaral;Methyl_methacrylate;Pentane-2,4-dione;Ethyl_acrylate	C00183;C00431;C00719;C01799;C01826;C03571;C06417;C07457;C15987;C16436;C02240;C08279;C12518;C14527;C15499;C19238
M119T433	119.085	7.21933	42015.5	38574.9	34889.6	39243.2	47672.1	44785	39969.6	45579	35305.3	38600.8	34685.1	33323	44841	44804.9	36766.4	36238.1	-	-	1149	1	1	Indane	Benzenoids	Indanes	HMDB0059837	null	-	2	Indane;alpha-Methylstyrene	HMDB0059837;HMDB0059899	Benzenoids;Benzenoids	-;C14395	-;-	10326;7407	2	alpha-Methylstyrene;Vinyl_toluene	C14395;C19549
M121T101	121.064	1.68753	5751.78	6120.41	5335.74	5623.09	5419.38	5242.74	3177.45	2979.79	2685.08	2888.37	2775.86	2552.96	4155.61	3891.04	3933.47	4088.52	-	-	6806	1	1	Phenylacetaldehyde	Benzenoids	Benzene and substituted derivatives	HMDB0006236	C00601	-	10	4-Hydroxystyrene;Phenylacetaldehyde;2,3-Dihydrobenzofuran;2-Methylbenzaldehyde;3-Methylbenzaldehyde;4-Methylbenzaldehyde;Acetophenone;Lentialexin;Styrene Oxide;3-ethenylphenol	HMDB0004072;HMDB0006236;HMDB0013815;HMDB0029636;HMDB0029637;HMDB0029638;HMDB0033910;HMDB0038997;HMDB0062765;HMDB0124943	Benzenoids;Benzenoids;Organoheterocyclic compounds;Benzenoids;Benzenoids;Benzenoids;Organic oxygen compounds;Lipids and lipid-like molecules;Benzenoids;Benzenoids	C05627;C00601;-;C07214;C07209;C06758;C07113;-;C02083;-	CPD-1075;HYDRPHENYLAC-CPD;-;-;-;-;-;-;-;-	62453;998;-;10722;12105;7725;7410;15503524;7276;-	8	Phenylacetaldehyde;Styrene_oxide;4-Hydroxystyrene;p-Tolualdehyde;Acetophenone;3-Methylbenzaldehyde;2-Methylbenzaldehyde;(S)-2-Phenyloxirane	C00601;C02083;C05627;C06758;C07113;C07209;C07214;C20782
M123T57	123.055	0.955083	4714.33	5059.17	5393.37	4933.58	4930.98	5512.18	4265.59	4883.75	3676.45	5012.74	4497.9	4160.6	6365.69	3625.57	4993.21	4872.71	-	-	2789	1	1	Niacinamide	Organoheterocyclic compounds	Pyridines and derivatives	HMDB0001406	C00153	-	2	Niacinamide;2-Acetylpyrazine	HMDB0001406;HMDB0031861	Organoheterocyclic compounds;Organooxygen compounds	C00153;-	NIACINAMIDE;-	936;30914	3	Nicotinamide;Picolinamide;Isonicotineamide	C00153;C01950;C02421
M124T59	124.039	0.980983	5027.43	4855.19	4783.02	4937.89	5161.16	5259.15	1538.43	1803.16	1255.42	1586.53	1742.37	1622.4	3768.34	3201.15	3574.58	3462.96	-	[M+H-CH3]+ 138.055	5570	1	1	Nicotinic acid	Organoheterocyclic compounds	Pyridines and derivatives	HMDB0001488	C00253	-	1	8-Hydroxypurine	HMDB0012182	Organoheterocyclic compounds	-	CPD-9017	53481384	0	-	-
M126T64	126.065	1.06425	1726.69	1540.79	1536.04	1716.78	1695.66	1811.41	802.588	848.7	714.101	962.16	1057.62	839.985	1426.95	1445.52	1578.23	1593.63	-	-	6179	1	1	5-Methylcytosine	Organoheterocyclic compounds	Diazines	HMDB0002894	C02376	-	3	5-Methylcytosine;2-O-Methylcytosine;3-Methylcytosine	HMDB0002894;HMDB0004339;HMDB0011601	Organoheterocyclic compounds;Organoheterocyclic compounds;Organoheterocyclic compounds	C02376;-;-	-;CPD0-963;N3-METHYLCYTOSINE	65040;160679;140523	1	5-Methylcytosine	C02376
M127T149	127.049	2.48618	3021.39	2844.29	2761.79	3069.05	3012.8	3096.23	985.986	1165.79	951.347	1184.02	1052.13	1042.35	2267.41	2148.78	2007.74	2228.23	-	-	7542	1	1	Thymine	Organoheterocyclic compounds	Diazines	HMDB0000262	C00178	-	3	Thymine;Imidazoleacetic acid;1H-Imidazole-1-acetic acid	HMDB0000262;HMDB0002024;HMDB0029736	Organoheterocyclic compounds;Organoheterocyclic compounds;Organic acids and derivatives	C00178;C02835;-	THYMINE;4-IMIDAZOLEACETATE;-	1135;96215;656129	2	Thymine;Imidazole-4-acetate	C00178;C02835
M130T53	130.049	0.875492	21622.7	21056.8	19568.2	20954.8	21468.5	20027.1	9305.92	11434.1	9248.8	10570.6	10719.6	10507.6	16794.5	18266.7	18110.6	17269.1	[15][M]+	-	1663	1	1	D-Pyroglutamic acid	Organic acids and derivatives	Carboxylic acids and derivatives	HMDB0000805	C02237	-	12	(3R,5S)-1-pyrroline-3-hydroxy-5-carboxylic Acid;Pyroglutamic acid;Pyrrolidonecarboxylic acid;Pyrroline hydroxycarboxylic acid;N-Acryloylglycine;1-Pyrroline-4-hydroxy-2-carboxylate;5-Oxoprolinate;dimethadione;3-Furoic acid;2-Furoic acid;3-Hydroxy-2H-pyran-2-one;2,3-Dihydroxy-2,4-cyclopentadien-1-one	HMDB0062585;HMDB0000267;HMDB0000805;HMDB0001369;HMDB0001843;HMDB0002234;HMDB0060262;HMDB0061093;HMDB0000444;HMDB0000617;HMDB0032994;HMDB0039437	Organic acids and derivatives;Organic acids and derivatives;Organic acids and derivatives;Organic acids and derivatives;Organic acids and derivatives;Organoheterocyclic compounds;Organic acids and derivatives;Organoheterocyclic compounds;Organoheterocyclic compounds;Organoheterocyclic compounds;Organoheterocyclic compounds;Organic acids and derivatives	C04281;C01879;C02237;C04281;-;C04282;-;-;-;C01546;-;-	-;CPD-589;-;PYRROLINE-HYDROXY-CARBOXYLATE;-;CPD-1128;-;-;-;-;-;-	11966267;7405;499;1059;100321;440282;-;3081;10268;6919;68130;-	6	4-Oxoproline;Pidolic_acid;5-Oxo-D-proline;L-1-Pyrroline-3-hydroxy-5-carboxylate;1-Pyrroline-4-hydroxy-2-carboxylate;2-Furoate	C01877;C01879;C02237;C04281;C04282;C01546
M130T62	130.085	1.02848	3583.57	4595.27	3183.62	4190.36	3119.77	3018.92	1242.42	1069.2	1059.13	971.927	1032.24	1924.48	2579.18	2732.75	2773.51	1854.68	-	-	6273	1	1	D-Pipecolinic acid	Organic acids and derivatives	Carboxylic acids and derivatives	HMDB0005960	NA	-	21	1-Piperidine carboxylic acid;Pipecolic acid;L-Pipecolic acid;N4-Acetylaminobutanal;D-Pipecolic acid;Vigabatrin;L-trans-4-Methyl-2-pyrrolidinecarboxylic acid;2-Pyrrolidineacetic acid;3-Acetamidobutanal;(2E)-Decenoyl-ACP;N-Methyl proline;trans-1,2-Dihydrobenzene-1,2-diol;(2E,4E)-2,4-Hexadienoic acid;1,2-Cyclohexanedione;3-Methyl-1,2-cyclopentanedione;(E)-4-Oxo-2-hexen-1-al;2,5-Dimethyl-3(2H)-furano…	HMDB0094697;HMDB0000070;HMDB0000716;HMDB0004226;HMDB0005960;HMDB0015212;HMDB0029435;HMDB0029444;HMDB0059649;HMDB0062225;HMDB0094696;HMDB0001164;HMDB0029581;HMDB0031344;HMDB0031543;HMDB0031759;HMDB0032233;HMDB0033569;HMDB0034247;HMDB0039778;HMDB0040260	Organoheterocyclic compounds;Organic acids and derivatives;Organic acids and derivatives;Organic oxygen compounds;Organic acids and derivatives;Organic acids and derivatives;Organic acids and derivatives;Organoheterocyclic compounds;Organic oxygen compounds;Organic acids and derivatives;Organic acids and derivatives;Organic oxygen compounds;Lipids and lipid-like molecules;Organic oxygen compounds…	-;C00408;C00408;C05936;-;C07500;-;-;-;C03969;-;C04221;-;C06105;-;-;-;-;-;-;-	-;5-HYDROXY-PIPECOLATE;L-PIPECOLATE;-;-;-;-;-;-;-;CPD-904;CPD-289;-;CPD0-1349;-;-;-;-;-;-;-	-;849;439227;440850;736316;5665;352051;123784;21393674;2901;-;149186;643460;0;16211403;6365145;85730;12281547;61661;318158;29909	11	L-Pipecolate;1-Aminocyclopentanecarboxylate;N4-Acetylaminobutanal;Vigabatrin;trans-3-Aminocyclopentane-1-carboxylic_acid;Cyclohexane-1,3-dione;cis-1,2-Dihydrobenzene-1,2-diol;trans-1,2-Dihydrobenzene-1,2-diol;Cyclohexane-1,2-dione;1,4-Cyclohexanedione;Parasorbic_acid	C00408;C03969;C05936;C07500;C13696;C01066;C04091;C04221;C06105;C08063;C08502
M130T196	130.158	3.27017	13925.5	14497.1	12905	13522.4	13266.9	13936.9	9218.65	9788.44	9264.52	10426.7	9258.19	9184.84	13233.8	12975.8	12952.1	10847.7	[16][M]+	-	6020	1	1	(E)-3-Octene	Hydrocarbons	Unsaturated hydrocarbons	HMDB0061906	null	-	11	1-Octene;(Z)-2-Octene;(E)-2-Octene;(Z)-3-Octene;(E)-3-Octene;3-Methyleneheptane;3-Methyl-1-heptene;3-Methyl-3-heptene;(E)-4-Methyl-2-heptene;4-Methyl-3-heptene;6-Methyl-1-heptene	HMDB0032449;HMDB0061903;HMDB0061904;HMDB0061905;HMDB0061906;HMDB0061907;HMDB0061908;HMDB0061909;HMDB0061910;HMDB0061911;HMDB0094705	Hydrocarbons;Hydrocarbons;Hydrocarbons;Hydrocarbons;Hydrocarbons;Hydrocarbons;Hydrocarbons;Hydrocarbons;Hydrocarbons;Hydrocarbons;Hydrocarbons	-;-;-;-;-;-;-;-;-;-;-	-;-;-;-;-;-;-;-;-;-;-	8125;5356796;5364448;5362722;638228;15404;-;5364732;-;5364638;-	1	Octylamine	C01740
M132T110	132.101	1.83878	17329.9	29975	28424.7	30230.9	17711.8	28816	13619.1	14970.9	7326.14	15484.7	14628.5	15913.5	20887.9	20602.8	19741.1	19431.4	[18][M]+	[M+K+HCOOH]+ 47.1327 [M+Na+HCOOH]+ 63.1066 [M+H+HCOOH]+ 85.0885	174	1	1	Isoleucine	Organic acids and derivatives	Carboxylic acids and derivatives	HMDB0000172	C00407	-	31	L-Isoleucine;L-Alloisoleucine;L-Leucine;L-Norleucine;Aminocaproic acid;Beta-Leucine;D-Leucine;3-Aminocaproic acid;(卤)-erythro-Isoleucine;6-Deoxyfagomine;N-(2-Hydroxyethyl)-morpholine;N-methylvaline;3,3,5-triiodo-L-thyronine-beta-D-glucuronoside;Delta-Hexanolactone;Gamma-Caprolactone;trans-Hex-2-enoic acid;Allyl propionate;2-Methyl-4-pentenoic acid;2,3-Hexanedione;3,4-Hexanedione;3-Hexenoic acid;4…	HMDB0000172;HMDB0000557;HMDB0000687;HMDB0001645;HMDB0001901;HMDB0003640;HMDB0013773;HMDB0029168;HMDB0033923;HMDB0036382;HMDB0060650;HMDB0061716;HMDB0062203;HMDB0000453;HMDB0003843;HMDB0010719;HMDB0029487;HMDB0031158;HMDB0031491;HMDB0031492;HMDB0031501;HMDB0031559;HMDB0031560;HMDB0031561;HMDB0031562;HMDB0032490;HMDB0033568;HMDB0039581;HMDB0040328;HMDB0060476;HMDB0061929	Organic acids and derivatives;Organic acids and derivatives;Organic acids and derivatives;Organic acids and derivatives;Lipids and lipid-like molecules;Organic acids and derivatives;Organic acids and derivatives;Organic acids and derivatives;Organic acids and derivatives;Organoheterocyclic compounds;Organoheterocyclic compounds;Organic acids and derivatives;Organic acids and derivatives;Organohet…	C00407;-;C00123;C01933;C02378;C02486;C01570;-;C16434;-;-;-;C16439;-;-;-;-;-;-;-;-;-;-;-;-;-;-;-;-;-;-	ILE;-;LEU;-;-;CPD-2041;-;-;-;-;CPD-14605;CPD0-1059;-;-;-;-;-;-;CPD-9081;CPD-9078;-;-;-;-;-;-;-;-;-;CPD-101;-	6306;99288;6106;21236;564;439734;117670482;5275645;791;57449463;-;-;857;13204;12756;5282707;61319;549519;19707;62539;5355152;24115;6436344;12216200;-;110373;10953466;5354263;543664;0;26312	16	L-Leucine;L-Isoleucine;D-Leucine;L-Norleucine;6-Aminohexanoate;(3R)-beta-Leucine;D-Isoleucine;beta-Alaninebetaine;Isoleucine;Leucine;N,N-Diethylglycine;D-allo-Isoleucine;L-allo-Isoleucine;2-Hydroxycyclohexan-1-one;epsilon-Caprolactone;3-Hydroxycyclohexanone	C00123;C00407;C01570;C01933;C02378;C02486;C06418;C08263;C16434;C16439;C16647;C21092;C21096;C01147;C01880;C03228
M132T70	132.101	1.17379	4624.92	5246.09	4900.57	4293.21	3914.35	5044.56	1302.42	1593.76	1312.03	1532.81	1314.59	1611.23	2795.71	3796.77	3217.42	2910.06	-	-	44	1	1	Isoleucine	Organic acids and derivatives	Carboxylic acids and derivatives	HMDB0000172	C00407	-	31	L-Isoleucine;L-Alloisoleucine;L-Leucine;L-Norleucine;Aminocaproic acid;Beta-Leucine;D-Leucine;3-Aminocaproic acid;(卤)-erythro-Isoleucine;6-Deoxyfagomine;N-(2-Hydroxyethyl)-morpholine;N-methylvaline;3,3,5-triiodo-L-thyronine-beta-D-glucuronoside;Delta-Hexanolactone;Gamma-Caprolactone;trans-Hex-2-enoic acid;Allyl propionate;2-Methyl-4-pentenoic acid;2,3-Hexanedione;3,4-Hexanedione;3-Hexenoic acid;4…	HMDB0000172;HMDB0000557;HMDB0000687;HMDB0001645;HMDB0001901;HMDB0003640;HMDB0013773;HMDB0029168;HMDB0033923;HMDB0036382;HMDB0060650;HMDB0061716;HMDB0062203;HMDB0000453;HMDB0003843;HMDB0010719;HMDB0029487;HMDB0031158;HMDB0031491;HMDB0031492;HMDB0031501;HMDB0031559;HMDB0031560;HMDB0031561;HMDB0031562;HMDB0032490;HMDB0033568;HMDB0039581;HMDB0040328;HMDB0060476;HMDB0061929	Organic acids and derivatives;Organic acids and derivatives;Organic acids and derivatives;Organic acids and derivatives;Lipids and lipid-like molecules;Organic acids and derivatives;Organic acids and derivatives;Organic acids and derivatives;Organic acids and derivatives;Organoheterocyclic compounds;Organoheterocyclic compounds;Organic acids and derivatives;Organic acids and derivatives;Organohet…	C00407;-;C00123;C01933;C02378;C02486;C01570;-;C16434;-;-;-;C16439;-;-;-;-;-;-;-;-;-;-;-;-;-;-;-;-;-;-	ILE;-;LEU;-;-;CPD-2041;-;-;-;-;CPD-14605;CPD0-1059;-;-;-;-;-;-;CPD-9081;CPD-9078;-;-;-;-;-;-;-;-;-;CPD-101;-	6306;99288;6106;21236;564;439734;117670482;5275645;791;57449463;-;-;857;13204;12756;5282707;61319;549519;19707;62539;5355152;24115;6436344;12216200;-;110373;10953466;5354263;543664;0;26312	16	L-Leucine;L-Isoleucine;D-Leucine;L-Norleucine;6-Aminohexanoate;(3R)-beta-Leucine;D-Isoleucine;beta-Alaninebetaine;Isoleucine;Leucine;N,N-Diethylglycine;D-allo-Isoleucine;L-allo-Isoleucine;2-Hydroxycyclohexan-1-one;epsilon-Caprolactone;3-Hydroxycyclohexanone	C00123;C00407;C01570;C01933;C02378;C02486;C06418;C08263;C16434;C16439;C16647;C21092;C21096;C01147;C01880;C03228
M133T53	133.06	0.875492	10846	10117.2	9495.36	8141.84	10126	9353.25	1189.45	1437.12	861.128	989.915	1007.41	962.742	6935.69	7176.85	6146.66	7267.08	-	-	1664	1	1	D-Asparagine	Organic acids and derivatives	Carboxylic acids and derivatives	HMDB0033780	C01905	-	5	Ureidopropionic acid;L-Asparagine;Glycyl-glycine;N-Carbamoylsarcosine;D-Asparagine	HMDB0000026;HMDB0000168;HMDB0011733;HMDB0012265;HMDB0033780	Organic acids and derivatives;Organic acids and derivatives;Organic acids and derivatives;Organic acids and derivatives;Organic acids and derivatives	C02642;C00152;C02037;C01043;C01905	3-UREIDO-PROPIONATE;ASN;DIOXOPIPERAZINE;CARBAMOYL-SARCOSINE;-	111;6267;11163;439375;439600	9	L-Asparagine;N-Carbamoylsarcosine;D-Asparagine;Glycylglycine;3-Ureidopropionate;Asparagine;Methylazoxymethanol_acetate;N-Nitroso-N-methylurethane;Maleamate	C00152;C01043;C01905;C02037;C02642;C16438;C19258;C19301;C01596
M135T433	135.08	7.21933	73961.7	75321.4	73418.2	79067.2	89360.9	90444	75545.5	83640.2	65770.7	74436.3	66764.2	69936.4	84293.5	83913.4	76605.6	65431	-	-	1150	1	1	Chavicol	Benzenoids	Phenols	HMDB0034107	C16930	-	15	(4-Methylphenyl)acetaldehyde;Cinnamyl alcohol;trans-Cinnamyl alcohol;(Z)-4-(1-Propenyl)phenol;2-Phenylpropanal;4-Ethylbenzaldehyde;2,4-Dimethylbenzaldehyde;4'-Methylacetophenone;1-Phenyl-1-propanone;3-Phenylpropanal;Chavicol;7-Nonene-3,5-diyn-1-ol;o-Vinylanisole;Indan-1-ol;m-Methylacetophenone	HMDB0029639;HMDB0029697;HMDB0029698;HMDB0030839;HMDB0031626;HMDB0032024;HMDB0032142;HMDB0032608;HMDB0032623;HMDB0033716;HMDB0034107;HMDB0034563;HMDB0036441;HMDB0059601;HMDB0059895	Benzenoids;Phenylpropanoids and polyketides;Phenylpropanoids and polyketides;Benzenoids;Benzenoids;Benzenoids;Benzenoids;Benzenoids;Benzenoids;Benzenoids;Benzenoids;Lipids and lipid-like molecules;Benzenoids;Benzenoids;Organic oxygen compounds	-;C02394;C02394;-;-;-;-;-;-;-;C16930;-;-;C01710;-	-;-;-;-;-;-;-;-;-;-;CPD-6483;-;-;1-INDANOL;-	61006;5280511;5315892;5791138;7146;20861;61814;8500;7148;7707;68148;-;61153;22819;11455	5	Indan-1-ol;Cinnamyl_alcohol;Phenylacetone;Chavicol;Isochavicol	C01710;C02394;C15512;C16930;C20464
M135T333	135.08	5.55262	2507.95	2441.02	2505.13	2629.49	2491.81	2705.93	3534.37	3704.84	3083.02	3333.92	3846.4	3244.67	2525.71	2327.83	3024.53	2415.52	-	-	3066	1	1	4-Ethylbenzaldehyde	Benzenoids	Benzene and substituted derivatives	HMDB0032024	null	-	15	(4-Methylphenyl)acetaldehyde;Cinnamyl alcohol;trans-Cinnamyl alcohol;(Z)-4-(1-Propenyl)phenol;2-Phenylpropanal;4-Ethylbenzaldehyde;2,4-Dimethylbenzaldehyde;4'-Methylacetophenone;1-Phenyl-1-propanone;3-Phenylpropanal;Chavicol;7-Nonene-3,5-diyn-1-ol;o-Vinylanisole;Indan-1-ol;m-Methylacetophenone	HMDB0029639;HMDB0029697;HMDB0029698;HMDB0030839;HMDB0031626;HMDB0032024;HMDB0032142;HMDB0032608;HMDB0032623;HMDB0033716;HMDB0034107;HMDB0034563;HMDB0036441;HMDB0059601;HMDB0059895	Benzenoids;Phenylpropanoids and polyketides;Phenylpropanoids and polyketides;Benzenoids;Benzenoids;Benzenoids;Benzenoids;Benzenoids;Benzenoids;Benzenoids;Benzenoids;Lipids and lipid-like molecules;Benzenoids;Benzenoids;Organic oxygen compounds	-;C02394;C02394;-;-;-;-;-;-;-;C16930;-;-;C01710;-	-;-;-;-;-;-;-;-;-;-;CPD-6483;-;-;1-INDANOL;-	61006;5280511;5315892;5791138;7146;20861;61814;8500;7148;7707;68148;-;61153;22819;11455	5	Indan-1-ol;Cinnamyl_alcohol;Phenylacetone;Chavicol;Isochavicol	C01710;C02394;C15512;C16930;C20464
M136T433_1	136.021	7.21292	102839	34102	169535	45523.4	92959.7	45842.3	28935.9	70173	173671	55710	90723.1	76492.1	275807	275387	77324.3	63895	-	-	5754	1	1	Benzothiazole	Organoheterocyclic compounds	Benzothiazoles	HMDB0032930		-	1	Benzothiazole	HMDB0032930	Organoheterocyclic compounds	-	-	7222	0	-	-
M136T462	136.021	7.70831	39319.6	49581.9	43046.4	101494	43777.2	36426.2	31126.9	64164.4	46220.2	40700.8	32444.5	34162	47874.5	48925.8	37877.1	96777.2	-	-	5430	1	1	Benzothiazole	Organoheterocyclic compounds	Benzothiazoles	HMDB0032930		-	1	Benzothiazole	HMDB0032930	Organoheterocyclic compounds	-	-	7222	0	-	-
M136T481	136.021	8.02255	18442.2	10211.6	10287.6	11169.9	11011	10486.2	11749	12413.8	15301.4	10863.3	13268.1	31381	13351.3	12501.3	11110.1	12668.6	-	-	6714	1	1	Benzothiazole	Organoheterocyclic compounds	Benzothiazoles	HMDB0032930		-	1	Benzothiazole	HMDB0032930	Organoheterocyclic compounds	-	-	7222	0	-	-
M136T98	136.061	1.63868	8779.27	8456.7	7763.69	8398.71	8577.46	9134.74	2695.03	2559.02	2557.2	2628.29	2548.85	2467.76	4856.58	5100.39	4864.72	5141.19	-	-	2965	1	1	Adenine	Organoheterocyclic compounds	Imidazopyrimidines	HMDB0000034	C00147	-	9	(+)-threo-2-Amino-3,4-dihydroxybutanoic acid;Adenine;3-methoxy-3-oxopropanoic acid;Methylmalonic acid;Succinic acid;Erythrono-1,4-lactone;Threonolactone;4-Hydroxy-2-oxobutanoic acid;xi-3-Hydroxy-2-oxobutanoic acid	HMDB0029389;HMDB0000034;HMDB0130020;HMDB0000202;HMDB0000254;HMDB0000349;HMDB0000940;HMDB0031204;HMDB0039324	Organic acids and derivatives;Organoheterocyclic compounds;Organic acids and derivatives;Organic acids and derivatives;Organic acids and derivatives;Organoheterocyclic compounds;Organoheterocyclic compounds;Organic acids and derivatives;Organic acids and derivatives	-;C00147;-;C02170;C00042;-;-;-;-	-;ADENINE;-;-;SUC;CPD-8574;-;-;-	3914727;190;-;487;1110;5325915;2724794;11963036;188958	6	2-Hydroxymethylserine;4-Hydroxy-L-threonine;Adenine;Succinate;Methylmalonate;Methyl_oxalate	C03059;C06056;C00147;C00042;C02170;C10900
M136T97	136.075	1.61565	7779.8	6891.31	1843.08	1963.39	1926.79	1813.39	1885.74	1529.87	2130.8	486.994	503.769	1916.63	909.93	1014.52	1250.45	4127.73	-	-	6433	1	1	Adenine	Organoheterocyclic compounds	Imidazopyrimidines	HMDB0000034	C00147	-	15	N-Acetylarylamine;2-Phenylacetamide;2-Aminoacetophenone;2'-Aminoacetophenone;2-Acetyl-4-methylpyridine;2-Acetyl-6-methylpyridine;2,3-Dihydro-1H-pyrrolizine-5-carboxaldehyde;5-(2-Furanyl)-3,4-dihydro-2H-pyrrole;2-Acetyl-5-methylpyridine;4-Acetyl-2-methylpyridine;4-Acetyl-3-methylpyridine;2,4,6-Octatriyn-1-ol;Benzofuran;3,5,7-Octatriyn-1-ol;xi-2,3-Octadiene-5,7-diyn-1-ol	HMDB0001250;HMDB0010715;HMDB0032628;HMDB0032630;HMDB0037071;HMDB0037072;HMDB0040008;HMDB0040013;HMDB0040222;HMDB0040223;HMDB0040224;HMDB0030968;HMDB0032929;HMDB0038998;HMDB0040549	Benzenoids;Benzenoids;Benzenoids;Benzenoids;Organic oxygen compounds;Organooxygen compounds;Organoheterocyclic compounds;Organoheterocyclic compounds;Organic oxygen compounds;Organic oxygen compounds;Organooxygen compounds;Lipids and lipid-like molecules;Organoheterocyclic compounds;Lipids and lipid-like molecules;Lipids and lipid-like molecules	C07565;C02505;-;-;-;-;-;-;-;-;-;-;C14512;-;-	N-ACETYLARYLAMINE;-;-;-;-;-;-;-;-;-;-;-;-;-;-	904;7680;11952;11086;564760;138872;6428138;16740686;13068663;20705014;14863276;11679812;9223;-;-	6	2-Phenylacetamide;Acetanilide;N-Benzylformamide;(Z)-Phenylacetaldehyde_oxime;(E)-Phenylacetaldoxime;Benzofuran	C02505;C07565;C15561;C16075;C19714;C14512
M137T56	137.044	0.941108	2299.19	1969.07	1385.8	1455.45	1727.88	1658.52	591.841	353.102	270.201	581.994	670.775	359.311	1238.14	1125.95	1392.66	797.84	-	-	2787	1	1	2-Methylbenzoic acid	Benzenoids	Benzene and substituted derivatives	HMDB0002340	C07215	-	3	Erythronic acid;Threonic acid;L-threonic Acid	HMDB0000613;HMDB0000943;HMDB0062620	Organic oxygen compounds;Organic oxygen compounds;Organic oxygen compounds	-;C01620;C01620	-;-;-	2781043;151152;5460407	1	Threonate	C01620
M137T66	137.059	1.09549	2406.16	1419.03	1751.69	498.498	1596.14	866.148	3457.49	4128.49	3550.04	3723.75	3382.35	3452.96	2754.51	2758.97	2785.4	2564.99	-	-	7493	1	1	2-Methylbenzoic acid	Benzenoids	Benzene and substituted derivatives	HMDB0002340	C07215	-	20	M-toluic Acid;4-ethenylbenzene-1,2-diol;5-ethenylbenzene-1,3-diol;4-ethenylbenzene-1,3-diol;Phenylacetic acid;2-Methylbenzoic acid;4-Hydroxyphenylacetaldehyde;4-Methylbenzoic acid;4-Methoxybenzaldehyde;3-Methoxybenzaldehyde;3-(5-Methyl-2-furyl)prop-2-enal;2'-Hydroxyacetophenone;2-Hydroxy-4-methylbenzaldehyde;4-(2-Furanyl)-3-buten-2-one;2-Methoxybenzaldehyde;Methyl benzoate;alpha-Methyl-2-furanacr…	HMDB0062810;HMDB0124942;HMDB0125535;HMDB0126385;HMDB0000209;HMDB0002340;HMDB0003767;HMDB0029635;HMDB0029686;HMDB0031459;HMDB0032400;HMDB0032568;HMDB0032603;HMDB0033128;HMDB0033766;HMDB0033968;HMDB0038176;HMDB0040638;HMDB0040733;HMDB0041485	Benzenoids;Benzenoids;Benzenoids;Unknow;Benzenoids;Benzenoids;Benzenoids;Benzenoids;Benzenoids;Benzenoids;Organoheterocyclic compounds;Benzenoids;Benzenoids;Organoheterocyclic compounds;Benzenoids;Benzenoids;Organoheterocyclic compounds;Organoheterocyclic compounds;Benzenoids;Benzenoids	C07211;-;-;-;C07086;C07215;C03765;C01454;C10761;-;-;-;-;-;-;-;-;-;C00548;C05613	-;-;-;-;PHENYLACETATE;CPD-47;HYDRPHENYLAC-CPD;-;-;CPD-8779;-;-;-;-;-;CPD-6441;-;-;-;-	7418;-;-;-;999;0;440113;7470;31244;11569;11434978;8375;61200;1549522;8658;7150;6210220;-;31229;7708	16	Phenyl_acetate;Toluate;4-Hydroxyphenylacetaldehyde;Benzylformate;3,4-Dihydroxystyrene;3-Vinylcatechol;Phenylacetic_acid;2-Hydroxyacetophenone;m-Methylbenzoate;o-Toluate;4'-Hydroxyacetophenone;p-Anisaldehyde;3-Methylsalicylaldehyde;Phenyl_acetate;Methyl_benzoate;4-Hydroxy-3-methylbenzaldehyde	C00548;C01454;C03765;C05613;C06224;C07085;C07086;C07189;C07211;C07215;C10700;C10761;C14087;C15583;C20645;C21166
M137T96	137.059	1.59548	1322.1	415.288	1070.95	385.463	1109.18	264.117	2201.14	2466.42	2238.39	2673.3	2180.12	2265.09	1430.22	1373.32	2863.07	1607.99	-	-	6430	1	1	M-toluic Acid	Benzenoids	Benzene and substituted derivatives	HMDB0062810	C07211	-	20	M-toluic Acid;4-ethenylbenzene-1,2-diol;5-ethenylbenzene-1,3-diol;4-ethenylbenzene-1,3-diol;Phenylacetic acid;2-Methylbenzoic acid;4-Hydroxyphenylacetaldehyde;4-Methylbenzoic acid;4-Methoxybenzaldehyde;3-Methoxybenzaldehyde;3-(5-Methyl-2-furyl)prop-2-enal;2'-Hydroxyacetophenone;2-Hydroxy-4-methylbenzaldehyde;4-(2-Furanyl)-3-buten-2-one;2-Methoxybenzaldehyde;Methyl benzoate;alpha-Methyl-2-furanacr…	HMDB0062810;HMDB0124942;HMDB0125535;HMDB0126385;HMDB0000209;HMDB0002340;HMDB0003767;HMDB0029635;HMDB0029686;HMDB0031459;HMDB0032400;HMDB0032568;HMDB0032603;HMDB0033128;HMDB0033766;HMDB0033968;HMDB0038176;HMDB0040638;HMDB0040733;HMDB0041485	Benzenoids;Benzenoids;Benzenoids;Unknow;Benzenoids;Benzenoids;Benzenoids;Benzenoids;Benzenoids;Benzenoids;Organoheterocyclic compounds;Benzenoids;Benzenoids;Organoheterocyclic compounds;Benzenoids;Benzenoids;Organoheterocyclic compounds;Organoheterocyclic compounds;Benzenoids;Benzenoids	C07211;-;-;-;C07086;C07215;C03765;C01454;C10761;-;-;-;-;-;-;-;-;-;C00548;C05613	-;-;-;-;PHENYLACETATE;CPD-47;HYDRPHENYLAC-CPD;-;-;CPD-8779;-;-;-;-;-;CPD-6441;-;-;-;-	7418;-;-;-;999;0;440113;7470;31244;11569;11434978;8375;61200;1549522;8658;7150;6210220;-;31229;7708	16	Phenyl_acetate;Toluate;4-Hydroxyphenylacetaldehyde;Benzylformate;3,4-Dihydroxystyrene;3-Vinylcatechol;Phenylacetic_acid;2-Hydroxyacetophenone;m-Methylbenzoate;o-Toluate;4'-Hydroxyacetophenone;p-Anisaldehyde;3-Methylsalicylaldehyde;Phenyl_acetate;Methyl_benzoate;4-Hydroxy-3-methylbenzaldehyde	C00548;C01454;C03765;C05613;C06224;C07085;C07086;C07189;C07211;C07215;C10700;C10761;C14087;C15583;C20645;C21166
M137T60	137.08	1.00025	357.834	1198.15	1649.62	1366.26	1518.71	1320.2	1552.21	1251.19	1193.99	1059.26	1411.7	1261.71	863.473	777.83	455.623	675.267	-	-	3574	1	1	2-Methylbenzoic acid	Benzenoids	Benzene and substituted derivatives	HMDB0002340	C07215	-	6	1-Deoxy-D-ribitol;1,2-Diacylglycerol-LD-PE-pool;Acyl-CoA-LD-PE-pool;2-Methylerythritol ;3-Deoxy-D-arabinitol;2-Deoxy-D-ribitol	HMDB0041486;HMDB0062269;HMDB0062440;HMDB0011659;HMDB0031201;HMDB0033919	Organic oxygen compounds;Organic oxygen compounds;Organic oxygen compounds;Organic oxygen compounds;Organic oxygen compounds;Organic oxygen compounds	-;-;-;-;-;-	-;-;-;-;-;-	270738;8285;8285;53481015;14865845;249377	0	-	-
M137T297	137.132	4.95662	18123.6	17052.7	15169.9	18524.1	17883.6	16266.7	2201.37	2150.34	2276.84	2353.4	2137.09	2267.76	10313.3	10787.3	9005.1	8866.97	-	-	39	1	1	Sabinene	-	-	NA	C16777	-	42	D-Limonene;(+)-Limonene;cis-Ocimene;trans-Ocimen;5-Isosylveterpinolene;(+)-alpha-Carene;(-)-4(10)-Thujene;(S)-alpha-Phellandrene;(-)-alpha-Carene;alpha-Carene;(-)-7,7-Dimethyl-2-methylenebicyclo[2.2.1]heptane;(-)-alpha-Pinene;(R)-alpha-Phellandrene;(+)-4(10)-Thujene;(Z)-3,7-Dimethyl-1,3,7-octatriene;(-)-3-Thujene;(-)-beta-Pinene;beta-Terpinene;Sylveterpinolene;p-Mentha-2,4-diene;(-)-beta-Phelland…	HMDB0003375;HMDB0004321;HMDB0030088;HMDB0030089;HMDB0033200;HMDB0034697;HMDB0034928;HMDB0034970;HMDB0035087;HMDB0035619;HMDB0035625;HMDB0035658;HMDB0035851;HMDB0036076;HMDB0036104;HMDB0036116;HMDB0036559;HMDB0036997;HMDB0037046;HMDB0038150;HMDB0041633;HMDB0041634;HMDB0059726;HMDB0059884;HMDB0061789;HMDB0061791;HMDB0061792;HMDB0061793;HMDB0061938;HMDB0005806;HMDB0006525;HMDB0032473;HMDB0035850;HMD…	Lipids and lipid-like molecules;Lipids and lipid-like molecules;Lipids and lipid-like molecules;Lipids and lipid-like molecules;Lipids and lipid-like molecules;Lipids and lipid-like molecules;Lipids and lipid-like molecules;Lipids and lipid-like molecules;Lipids and lipid-like molecules;Lipids and lipid-like molecules;Lipids and lipid-like molecules;Lipids and lipid-like molecules;Lipids and lipi…	C00521;C06099;-;C09873;-;C11382;C20242;C11391;C09839;-;-;C06308;C09875;C20230;-;-;C06307;-;-;-;C11392;C09877;-;-;-;-;-;-;-;C09900;C09880;C06078;-;C19818;C09882;C06075;C09898;C20241;C06074;-;C06076;-	-R-LIMONENE;-R-LIMONENE;CPD-4903;-;-;-;-;-;-;-;CPD-12222;-;-;-;-;-;CPD-4891;-;-;-;-;-;-;-;-;-;-;-;-;-;CPD-8754;-;-;-;-;-;-;CPD-4902;CPD-4888;-;-;-	439250;440917;5320250;5281553;11040762;443156;11051711;443160;442461;26049;28930;440968;442482;10887971;5320249;17868;440967;66841;524200;6428962;443161;442484;530422;79044;5368821;-;140110;78790;-;7461;6654;22311;7460;11142;14896;11463;7462;79035;31253;5320377;6616;-	28	(-)-Limonene;Myrcene;Terpinolene;Comphene;Limonene;d-Limonene;(+)-Comphene;(-)-Comphene;(+)-alpha-Pinene;(-)-beta-Pinene;(-)-alpha-Pinene;Car-3-ene;(E)-beta-Ocimene;(R)-(-)-alpha-Phellandrene;(+)-beta-Phellandrene;alpha-Pinene;beta-Pinene;alpha-Terpinene;gamma-Terpinene;(+)-3-Carene;(S)-(+)-alpha-Phellandrene;(-)-beta-Phellandrene;Sabinene;beta-Phellandrene;(+)-Sabinene;Tricyclene;(-)-Sabinene;(+…	C00521;C06074;C06075;C06076;C06078;C06099;C06304;C06305;C06306;C06307;C06308;C09839;C09873;C09875;C09877;C09880;C09882;C09898;C09900;C11382;C11391;C11392;C16777;C19818;C20230;C20241;C20242;C20244
M137T267	137.132	4.45203	8961.57	6471.04	5829.77	6095.97	5845.25	7137.01	3537.83	2225.52	3204.6	4469.03	3271.24	2775.48	6949.03	4506.67	6778.01	4454.96	-	-	2720	1	1	Isolimonene	Lipids and lipid-like molecules	Prenol lipids	HMDB0061793	null	-	42	D-Limonene;(+)-Limonene;cis-Ocimene;trans-Ocimen;5-Isosylveterpinolene;(+)-alpha-Carene;(-)-4(10)-Thujene;(S)-alpha-Phellandrene;(-)-alpha-Carene;alpha-Carene;(-)-7,7-Dimethyl-2-methylenebicyclo[2.2.1]heptane;(-)-alpha-Pinene;(R)-alpha-Phellandrene;(+)-4(10)-Thujene;(Z)-3,7-Dimethyl-1,3,7-octatriene;(-)-3-Thujene;(-)-beta-Pinene;beta-Terpinene;Sylveterpinolene;p-Mentha-2,4-diene;(-)-beta-Phelland…	HMDB0003375;HMDB0004321;HMDB0030088;HMDB0030089;HMDB0033200;HMDB0034697;HMDB0034928;HMDB0034970;HMDB0035087;HMDB0035619;HMDB0035625;HMDB0035658;HMDB0035851;HMDB0036076;HMDB0036104;HMDB0036116;HMDB0036559;HMDB0036997;HMDB0037046;HMDB0038150;HMDB0041633;HMDB0041634;HMDB0059726;HMDB0059884;HMDB0061789;HMDB0061791;HMDB0061792;HMDB0061793;HMDB0061938;HMDB0005806;HMDB0006525;HMDB0032473;HMDB0035850;HMD…	Lipids and lipid-like molecules;Lipids and lipid-like molecules;Lipids and lipid-like molecules;Lipids and lipid-like molecules;Lipids and lipid-like molecules;Lipids and lipid-like molecules;Lipids and lipid-like molecules;Lipids and lipid-like molecules;Lipids and lipid-like molecules;Lipids and lipid-like molecules;Lipids and lipid-like molecules;Lipids and lipid-like molecules;Lipids and lipi…	C00521;C06099;-;C09873;-;C11382;C20242;C11391;C09839;-;-;C06308;C09875;C20230;-;-;C06307;-;-;-;C11392;C09877;-;-;-;-;-;-;-;C09900;C09880;C06078;-;C19818;C09882;C06075;C09898;C20241;C06074;-;C06076;-	-R-LIMONENE;-R-LIMONENE;CPD-4903;-;-;-;-;-;-;-;CPD-12222;-;-;-;-;-;CPD-4891;-;-;-;-;-;-;-;-;-;-;-;-;-;CPD-8754;-;-;-;-;-;-;CPD-4902;CPD-4888;-;-;-	439250;440917;5320250;5281553;11040762;443156;11051711;443160;442461;26049;28930;440968;442482;10887971;5320249;17868;440967;66841;524200;6428962;443161;442484;530422;79044;5368821;-;140110;78790;-;7461;6654;22311;7460;11142;14896;11463;7462;79035;31253;5320377;6616;-	28	(-)-Limonene;Myrcene;Terpinolene;Comphene;Limonene;d-Limonene;(+)-Comphene;(-)-Comphene;(+)-alpha-Pinene;(-)-beta-Pinene;(-)-alpha-Pinene;Car-3-ene;(E)-beta-Ocimene;(R)-(-)-alpha-Phellandrene;(+)-beta-Phellandrene;alpha-Pinene;beta-Pinene;alpha-Terpinene;gamma-Terpinene;(+)-3-Carene;(S)-(+)-alpha-Phellandrene;(-)-beta-Phellandrene;Sabinene;beta-Phellandrene;(+)-Sabinene;Tricyclene;(-)-Sabinene;(+…	C00521;C06074;C06075;C06076;C06078;C06099;C06304;C06305;C06306;C06307;C06308;C09839;C09873;C09875;C09877;C09880;C09882;C09898;C09900;C11382;C11391;C11392;C16777;C19818;C20230;C20241;C20242;C20244
M138T55	138.054	0.918925	42433.6	40689	40355.6	42753.3	42382.5	40907.7	2952.4	2901.81	2494.15	2636.58	2810.88	3028.64	28177.9	29151.6	27387.5	28932.5	[19][M]+	-	19	1	1	Trigonelline	Alkaloids and derivatives	null	HMDB0000875	C01004	-	8	Trigonelline;2-Aminobenzoic acid;p-Aminobenzoic acid;3-Pyridylacetic acid;m-Aminobenzoic acid;Salicylamide;Methyl nicotinate;2-Pyridylacetic acid	HMDB0000875;HMDB0001123;HMDB0001392;HMDB0001538;HMDB0001891;HMDB0015687;HMDB0029806;HMDB0060722	Alkaloids and derivatives;Benzenoids;Benzenoids;Organoheterocyclic compounds;Benzenoids;Benzenoids;Organoheterocyclic compounds;Organoheterocyclic compounds	C01004;C00108;C00568;-;-;-;-;-	METHYLNICOTINATE;ANTHRANILATE;P-AMINO-BENZOATE;3-PYRIDYLACETIC-ACID;-;-;-;-	5570;227;978;108;7419;5147;7151;85318	6	Anthranilate;4-Aminobenzoate;N-Methylnicotinate;4-Nitrotoluene;3-Nitrotoluene;2-Nitrotoluene	C00108;C00568;C01004;C14394;C19486;C19597
M139T60	139.038	1.00822	115089	105947	105577	106832	113221	103068	5337.4	5736.72	5390.71	5876.81	5648.15	5765.05	64923	69755.4	65784.7	66104.2	[20][M]+	-	56	1	1	3,4-Dihydroxybenzaldehyde	Benzenoids	Benzene and substituted derivatives	HMDB0059965	C16700	-	9	4-Hydroxybenzoic acid;Salicylic acid;3-Hydroxybenzoic acid;keratan sulfate II (core 2-linked), degradation product 1;Gentisate aldehyde;2-Methoxy-1,4-benzoquinone;alpha-Furyl methyl diketone;Sesamol;3,4-Dihydroxybenzaldehyde	HMDB0000500;HMDB0001895;HMDB0002466;HMDB0062484;HMDB0004062;HMDB0032576;HMDB0032920;HMDB0033812;HMDB0059965	Benzenoids;Benzenoids;Benzenoids;Organic oxygen compounds;Organic oxygen compounds;Organic oxygen compounds;Organooxygen compounds;Organoheterocyclic compounds;Benzenoids	C00156;C00805;C00587;-;C05585;-;-;C10832;C16700	-;-;3-HYDROXYBENZOATE;-;-;CPD-14558;-;-;-	135;338;7420;7213;70949;76146;74038;68289;8768	7	4-Hydroxybenzoate;3-Hydroxybenzoate;Salicylate;Gentisate_aldehyde;Sesamol;3,4-Dihydroxybenzaldehyde;2-Hydroxy-5-methylquinone	C00156;C00587;C00805;C05585;C10832;C16700;C18316
M139T145	139.038	2.42115	1638.93	1495.71	1522.24	1453.73	1463.48	1481.51	2929.18	3358.17	2929.59	3144.69	3324.1	3393	2544.86	2465.87	2334.54	2294.73	-	-	8045	1	1	4-Hydroxybenzoic acid	Benzenoids	Benzene and substituted derivatives	HMDB0000500	C00156	-	9	4-Hydroxybenzoic acid;Salicylic acid;3-Hydroxybenzoic acid;keratan sulfate II (core 2-linked), degradation product 1;Gentisate aldehyde;2-Methoxy-1,4-benzoquinone;alpha-Furyl methyl diketone;Sesamol;3,4-Dihydroxybenzaldehyde	HMDB0000500;HMDB0001895;HMDB0002466;HMDB0062484;HMDB0004062;HMDB0032576;HMDB0032920;HMDB0033812;HMDB0059965	Benzenoids;Benzenoids;Benzenoids;Organic oxygen compounds;Organic oxygen compounds;Organic oxygen compounds;Organooxygen compounds;Organoheterocyclic compounds;Benzenoids	C00156;C00805;C00587;-;C05585;-;-;C10832;C16700	-;-;3-HYDROXYBENZOATE;-;-;CPD-14558;-;-;-	135;338;7420;7213;70949;76146;74038;68289;8768	7	4-Hydroxybenzoate;3-Hydroxybenzoate;Salicylate;Gentisate_aldehyde;Sesamol;3,4-Dihydroxybenzaldehyde;2-Hydroxy-5-methylquinone	C00156;C00587;C00805;C05585;C10832;C16700;C18316
M139T80	139.038	1.33958	40921.5	35526.7	34241.7	36301.3	35261.9	38914.1	1689.78	1898.31	2177.41	1894.61	1640.55	2515.95	16667.8	4016.73	17743.4	18253.4	-	-	7148	1	1	Salicylic acid	Benzenoids	Benzene and substituted derivatives	HMDB0001895	C00805	-	9	4-Hydroxybenzoic acid;Salicylic acid;3-Hydroxybenzoic acid;keratan sulfate II (core 2-linked), degradation product 1;Gentisate aldehyde;2-Methoxy-1,4-benzoquinone;alpha-Furyl methyl diketone;Sesamol;3,4-Dihydroxybenzaldehyde	HMDB0000500;HMDB0001895;HMDB0002466;HMDB0062484;HMDB0004062;HMDB0032576;HMDB0032920;HMDB0033812;HMDB0059965	Benzenoids;Benzenoids;Benzenoids;Organic oxygen compounds;Organic oxygen compounds;Organic oxygen compounds;Organooxygen compounds;Organoheterocyclic compounds;Benzenoids	C00156;C00805;C00587;-;C05585;-;-;C10832;C16700	-;-;3-HYDROXYBENZOATE;-;-;CPD-14558;-;-;-	135;338;7420;7213;70949;76146;74038;68289;8768	7	4-Hydroxybenzoate;3-Hydroxybenzoate;Salicylate;Gentisate_aldehyde;Sesamol;3,4-Dihydroxybenzaldehyde;2-Hydroxy-5-methylquinone	C00156;C00587;C00805;C05585;C10832;C16700;C18316
M139T180	139.038	3.00682	3903.21	3459.91	3620.85	3628.8	3592.81	3778.97	535.777	474.473	390.22	557.377	492.426	412.143	1887.91	1832.36	1877.33	1819.68	-	[M+H-C6H10O5]+ 300.082	219	1	1	Salicylic acid	Benzenoids	Benzene and substituted derivatives	HMDB0001895	C00805	-	5	(3,4,5,6-tetrahydroxyoxan-2-yl)methyl 4-hydroxybenzoate;4-{hydroxy[(3,4,5,6-tetrahydroxyoxan-2-yl)methoxy]methylidene}cyclohexa-2,5-dien-1-one;3,4,5-trihydroxy-6-(3-methoxyphenoxy)oxane-2-carboxylic acid;Dimethyl fukiic acid;Salicylic acid beta-D-glucoside	HMDB0125107;HMDB0125177;HMDB0135642;HMDB0029497;HMDB0041271	Unknow;Organic oxygen compounds;Organic oxygen compounds;Benzenoids;Organic oxygen compounds	-;-;-;-;-	-;-;-;-;-	-;-;-;-;4596190	4	Sodium_3-ethyl-7-isopropyl-1-azulenesulfonate;1D-1-Guanidino-3-amino-1,3-dideoxy-scyllo-inositol_4-phosphate;N1-Amidinostreptamine_6-phosphate;4-(beta-D-Glucosyloxy)benzoate	C13414;C04812;C11351;C03993
M139T55	139.057	0.918817	1908.22	3196.48	3153.92	3710.98	2477.75	3771.85	3450.43	3063.34	2852.17	2571.8	2955.38	2915.89	2333.5	1928.93	1994.59	2769.32	[19][M+1]+	-	19	1	1	3,4-Dihydroxybenzaldehyde	Benzenoids	Benzene and substituted derivatives	HMDB0059965	C16700	-	5	Benzyl methyl sulfide;2,6-Dimethylbenzenethiol;(+/-)-1-Phenylethylmercaptan;2-Phenylethanethiol;2-Ethylbenzenethiol	HMDB0031314;HMDB0032019;HMDB0032467;HMDB0032637;HMDB0041361	Benzenoids;Benzenoids;Benzenoids;Benzenoids;Benzenoids	-;-;-;-;-	-;-;-;-;-	13016;61045;141850;78126;3734338	0	-	-
M139T288	139.111	4.80088	21801.5	20083.4	38586.2	19596.5	20177	18629.1	12731	12623.1	12065.8	11697	11910.4	11298.9	17491.7	16692.2	14116.2	14403.1	-	[M+H-H20]+ 156.116	157	1	1	(2E,6E)-2,6-Nonadienal	Organooxygen compounds	Carbonyl compounds	HMDB0031261	null	-	28	4-Hydroxynonenal;2,4-Nonanedione;2-Nonenoic acid;6-Butyltetrahydro-2H-pyran-2-one;Dihydro-5-pentyl-2(3H)-furanone;cis-Ethyl 4-heptenoate;Hept-trans-2-en-1-yl acetate;Methyl 2-octenoate;Prenyl isobutyrate;Ethyl cyclohexanecarboxylate;4-Oxononanal;Quercuslactone a;2-Propenyl 2-ethylbutanoate;Cyclohexyl propionate;2-Hydroxy-2,6,6-trimethylcyclohexanone;Methyl (E)-2-octenoate;(E)-3-Heptenyl acetate;I…	HMDB0004362;HMDB0031263;HMDB0031271;HMDB0031514;HMDB0031531;HMDB0032265;HMDB0032307;HMDB0032413;HMDB0032491;HMDB0033167;HMDB0034716;HMDB0035307;HMDB0036208;HMDB0036222;HMDB0037023;HMDB0037496;HMDB0037618;HMDB0037629;HMDB0038272;HMDB0038275;HMDB0039736;HMDB0039794;HMDB0040210;HMDB0059728;HMDB0059817;HMDB0059840;HMDB0059894;HMDB0060286	Lipids and lipid-like molecules;Organic oxygen compounds;Lipids and lipid-like molecules;Organoheterocyclic compounds;Organoheterocyclic compounds;Lipids and lipid-like molecules;Organic acids and derivatives;Lipids and lipid-like molecules;Organic acids and derivatives;Organic acids and derivatives;Organic oxygen compounds;Organoheterocyclic compounds;Lipids and lipid-like molecules;Organic acid…	-;-;-;-;-;-;-;-;-;-;-;-;-;-;-;-;-;-;-;-;-;-;-;-;-;-;-;-	-;-;-;-;-;-;-;-;-;-;-;-;-;-;-;-;-;-;-;-;-;-;-;-;-;-;-;-	5283344;80314;5282722;18698;7710;15824502;5363203;5364532;173535;18686;156288;62900;61408;61375;101115;11040937;5363206;5367807;5352463;5365049;11615204;5366856;31266;5364697;41285;5358363;11094871;-	3	Nonane-4,6-dione;Chalcogran;gamma-Nonalactone	C02445;C08471;C08501
M140T484	140.068	8.05962	12894.3	11689	13405.5	12779.3	12812.6	13133	12503.1	14386.7	14090.6	14074.8	12037	14731	13614.7	13246.1	11929.2	13489	[21][M]+	-	2223	1	1	3,4-Dihydroxybenzylamine	Benzenoids	Phenols	HMDB0012153	null	-	7	Betaine;L-Valine;Vaporole;N-Methyl-a-aminoisobutyric acid;5-Aminopentanoic acid;Norvaline;Amyl Nitrite	HMDB0000043;HMDB0000883;HMDB0001382;HMDB0002141;HMDB0003355;HMDB0013716;HMDB0015550	Organic acids and derivatives;Organic acids and derivatives;Organic nitrogen compounds;Organic acids and derivatives;Organic acids and derivatives;Organic acids and derivatives;Organic nitrogen compounds	C00719;C00183;C07457;-;C00431;C01799;C07457	BETAINE;VAL;-;-;5-AMINOPENTANOATE;-;-	247;6287;8053;6951124;138;439575;10026	10	L-Valine;5-Aminopentanoate;Betaine;D-Norvaline;L-Norvaline;2-Amino-2-methylbutanoate;D-Valine;Amyl_nitrite;4-Methylaminobutyrate;Valine	C00183;C00431;C00719;C01799;C01826;C03571;C06417;C07457;C15987;C16436
M140T480	140.082	7.99887	719.247	2259.25	915.427	4337.36	1761.94	819.667	4400.08	4846.84	743.7	1277.3	4871.8	4106.9	881.693	3868.89	1067.9	1996.6	-	-	7304	1	1	3,4-Dihydroxybenzylamine	Benzenoids	Phenols	HMDB0012153	null	-	3	Histidinal;Niacinamide;2-Acetylpyrazine	HMDB0012234;HMDB0001406;HMDB0031861	Organic nitrogen compounds;Organoheterocyclic compounds;Organooxygen compounds	-;C00153;-	HISTIDINAL;NIACINAMIDE;-	775;936;30914	5	4-Amino-5-hydroxymethyl-2-methylpyrimidine;L-Histidinal;Nicotinamide;Picolinamide;Isonicotineamide	C01279;C01929;C00153;C01950;C02421
M144T61	144.101	1.02369	10245.1	9513.13	8725.77	10210.9	9379.09	9273.21	4824.76	4758.78	4497.13	4986.05	5172.08	4833.2	7359.61	7629.19	7289.65	6977.57	-	-	6748	1	1	1-Aminocyclohexanecarboxylic acid	-	-	NA	NA	-	15	Proline betaine;L-2-Amino-3-methylenehexanoic acid;3beta,6beta-Dihydroxynortropane;4-Hydroxy-4-methyl-5-hexenoic acid gamma lactone;Methyl sorbate;3-Ethyl-1,2-cyclopentanedione;Enol-3-Ethyl-1,2-cyclopentanedione;Allyl crotonate;xi-4-Hydroxy-4-methyl-2-cyclohexen-1-one;3-Methyl-1,2-cyclohexanedione;3-(3-Ethyloxiranyl)-2-propenal;3,4-Dimethyl-1,2-cyclopentanedione;3,5-Dimethyl-1,2-cyclopentanedione…	HMDB0004827;HMDB0030410;HMDB0038949;HMDB0032333;HMDB0029582;HMDB0031222;HMDB0031223;HMDB0032067;HMDB0033629;HMDB0034080;HMDB0034835;HMDB0037026;HMDB0037027;HMDB0040445;HMDB0041474	Organic acids and derivatives;Organic acids and derivatives;Alkaloids and derivatives;Organoheterocyclic compounds;Lipids and lipid-like molecules;Organic oxygen compounds;Organic oxygen compounds;Lipids and lipid-like molecules;Organic oxygen compounds;Organooxygen compounds;Organic oxygen compounds;Organooxygen compounds;Organic oxygen compounds;Organoheterocyclic compounds;Organoheterocyclic c…	C10172;-;-;-;-;-;-;-;-;-;-;-;-;-;-	CPD-821;-;-;-;-;-;-;-;-;-;-;-;-;-;-	115244;-;22297531;102550;5323650;-;62752;-;155465;-;6444055;61633;61634;80455;558448	4	(E)-4-(Trimethylammonio)but-2-enoate;Stachydrine;Toluene-cis-dihydrodiol;1-Cyclohexenecarboxylic_acid	C04114;C10172;C04592;C12101
M145T55	145.049	0.910125	29234.1	28251.9	30604.7	30906.9	30270.1	30431.5	26678.5	28596.1	26695	28462.6	27534.9	27762	31973.7	28594.6	28797.9	29089.9	[23][M]+	-	19	1	1	3-Hydroxyadipic acid 3,6-lactone	Organoheterocyclic compounds	Lactones	HMDB0029171	null	-	8	3-Hexenedioic acid;3-Methylglutaconic acid;(E)-2-Methylglutaconic acid;trans-2-Hexenedioic acid;3-Hydroxyadipic acid 3,6-lactone;Dimethyl fumarate;Maleic acid homopolymer;Ethyl hydrogen fumarate	HMDB0000393;HMDB0000522;HMDB0002266;HMDB0013311;HMDB0029171;HMDB0031257;HMDB0036232;HMDB0040207	Lipids and lipid-like molecules;Lipids and lipid-like molecules;Lipids and lipid-like molecules;Lipids and lipid-like molecules;Organoheterocyclic compounds;Lipids and lipid-like molecules;Lipids and lipid-like molecules;Lipids and lipid-like molecules	-;-;-;-;-;-;C00922;-	-;-;-;-;-;-;-;-	5351896;1551553;6368126;10877230;194109;5271565;3032309;5354457	7	2,3-Dimethylmaleate;Triacetate;Methylitaconate;2-Methyleneglutarate;2-Hydroxy-2-(hydroxymethyl)-2H-pyran-3(6H)-one;1,5-Anhydro-4-deoxy-D-glycero-hex-3-en-2-ulose;1,5-Anhydro-4-deoxy-D-glycero-hex-1-en-3-ulose	C00922;C01757;C02295;C02930;C19821;C19822;C19826
M146T61	146.117	1.02375	1091.98	1759.52	915.084	1575.74	1459.88	1312.55	3218.55	3052.64	3017.62	3228.96	3443.2	3146.4	2255.09	2267.21	1849	1978.79	-	-	6744	1	1	L-Isoleucine, methyl ester	Organic acids and derivatives	Carboxylic acids and derivatives	NA	NA	-	24	2-Aminoheptanoate;3-Dehydroxycarnitine;1,3-Diacetylpropane;Isopentenyl acetate;1-Methoxy-3-methylene-2-pentanone;4-Methyl-5-hexanolide;Cyclohexanecarboxylic acid;Cyclohexyl formate;2,3-Heptanedione;3,4-Heptanedione;2-Heptenoic acid;Methyl 2E-hexenoate;Methyl (Z)-3-hexenoate;5-Methyl-2,3-hexanedione;Ethyl 4-pentenoate;Dihydro-5-propyl-2(3H)-furanone;3-Methyl-3-butenyl acetate;4-Pentenyl acetate;4-…	HMDB0094649;HMDB0006831;HMDB0029165;HMDB0029314;HMDB0030330;HMDB0031174;HMDB0031342;HMDB0031351;HMDB0031476;HMDB0031477;HMDB0031484;HMDB0031500;HMDB0031504;HMDB0031593;HMDB0031603;HMDB0031681;HMDB0032391;HMDB0032460;HMDB0033793;HMDB0038271;HMDB0038962;HMDB0039819;HMDB0040214;HMDB0040591	Organic acids and derivatives;Organic compounds;Organic oxygen compounds;Organic acids and derivatives;Organooxygen compounds;Organoheterocyclic compounds;Organic acids and derivatives;Organic acids and derivatives;Organic oxygen compounds;Organic oxygen compounds;Lipids and lipid-like molecules;Lipids and lipid-like molecules;Lipids and lipid-like molecules;Organooxygen compounds;Lipids and lipi…	-;C05543;-;-;-;-;C09822;-;-;-;-;-;-;-;-;-;-;-;-;-;C08487;-;-;-	-;-;-;-;-;-;-;-;CPD-9080;-;-;-;-;-;-;-;-;-;-;-;-;-;-;-	-;725;100532;14489;13932051;544628;7413;20358;60983;83671;5282709;5364409;5362819;26204;74786;7742;78879;74096;5312595;5352972;5281163;5362565;5365587;16324	7	Ethyl_tiglate;Cyclohexane-1-carboxylate;Butyl_acrylate;1-Oxa-2-oxo-3-methylcycloheptane;3-Isopropyl-3-butenoic_acid;alpha-EMGBL;beta-EMGBL	C08487;C09822;C10921;C10976;C11950;C13714;C13717
M147T53	147.076	0.875375	21251.1	24549.3	21404.9	22900	24109.2	20937.6	3421.26	3467.48	2970.84	3918.48	3397.1	3184.18	14181.5	16547	15412.8	15855.2	[24][M]+	-	21	1	1	Glutamine	Organic acids and derivatives	Carboxylic acids and derivatives	HMDB0000641	C00064	-	12	L-Glutamine;Ureidoisobutyric acid;D-Glutamine;Alanylglycine;(3R,5S)-1-pyrroline-3-hydroxy-5-carboxylic Acid;Pyroglutamic acid;Pyrrolidonecarboxylic acid;Pyrroline hydroxycarboxylic acid;N-Acryloylglycine;1-Pyrroline-4-hydroxy-2-carboxylate;5-Oxoprolinate;dimethadione	HMDB0000641;HMDB0002031;HMDB0003423;HMDB0006899;HMDB0062585;HMDB0000267;HMDB0000805;HMDB0001369;HMDB0001843;HMDB0002234;HMDB0060262;HMDB0061093	Organic acids and derivatives;Organic acids and derivatives;Organic acids and derivatives;Organic acids and derivatives;Organic acids and derivatives;Organic acids and derivatives;Organic acids and derivatives;Organic acids and derivatives;Organic acids and derivatives;Organoheterocyclic compounds;Organic acids and derivatives;Organoheterocyclic compounds	C00064;C05100;C00819;-;C04281;C01879;C02237;C04281;-;C04282;-;-	GLN;3-UREIDO-ISOBUTYRATE;GLUTAMIDE;ALA-GLY;-;CPD-589;-;PYRROLINE-HYDROXY-CARBOXYLATE;-;CPD-1128;-;-	5961;160663;145815;79094;11966267;7405;499;1059;100321;440282;-;3081	11	L-Glutamine;Glutamine;D-Glutamine;3-Ureidoisobutyrate;Isoglutamine;(R)-3-Ureidoisobutyrate;4-Oxoproline;Pidolic_acid;5-Oxo-D-proline;L-1-Pyrroline-3-hydroxy-5-carboxylate;1-Pyrroline-4-hydroxy-2-carboxylate	C00064;C00303;C00819;C05100;C16673;C21029;C01877;C01879;C02237;C04281;C04282
M147T46	147.112	0.765958	3801.55	3386.01	3249.38	3658.89	3426.96	4037.12	3652.2	4298.64	3690.26	4499.56	4246.74	3916.84	3562.26	4367.64	3041.22	3784.32	-	[M+H+NH3]+ 129.078	240	1	1	Lysine	Organic acids and derivatives	Carboxylic acids and derivatives	HMDB0000182	C00047	-	11	1-Piperidine carboxylic acid;Pipecolic acid;L-Pipecolic acid;N4-Acetylaminobutanal;D-Pipecolic acid;Vigabatrin;L-trans-4-Methyl-2-pyrrolidinecarboxylic acid;2-Pyrrolidineacetic acid;3-Acetamidobutanal;(2E)-Decenoyl-ACP;N-Methyl proline	HMDB0094697;HMDB0000070;HMDB0000716;HMDB0004226;HMDB0005960;HMDB0015212;HMDB0029435;HMDB0029444;HMDB0059649;HMDB0062225;HMDB0094696	Organoheterocyclic compounds;Organic acids and derivatives;Organic acids and derivatives;Organic oxygen compounds;Organic acids and derivatives;Organic acids and derivatives;Organic acids and derivatives;Organoheterocyclic compounds;Organic oxygen compounds;Organic acids and derivatives;Organic acids and derivatives	-;C00408;C00408;C05936;-;C07500;-;-;-;C03969;-	-;5-HYDROXY-PIPECOLATE;L-PIPECOLATE;-;-;-;-;-;-;-;CPD-904	-;849;439227;440850;736316;5665;352051;123784;21393674;2901;-	5	L-Pipecolate;1-Aminocyclopentanecarboxylate;N4-Acetylaminobutanal;Vigabatrin;trans-3-Aminocyclopentane-1-carboxylic_acid	C00408;C03969;C05936;C07500;C13696
M148T53_1	148.06	0.8849	4747.92	5240.82	3803.42	4657.93	3642.11	4003.49	25052.6	25869.5	22700.6	26719.2	26418.2	24111.1	12249	13245.9	12714.3	13516.5	-	-	1665	1	1	Glutamic acid	Organic acids and derivatives	Carboxylic acids and derivatives	HMDB0000148	C00025	-	18	N-lactoyl-Glycine;L-Glutamic acid;N-Methyl-D-aspartic acid;N-Acetylserine;O-Acetylserine;D-Glutamic acid;L-4-Hydroxyglutamate semialdehyde;3-(Carboxymethylamino)propanoic acid;DL-Glutamate;Glutaconic acid;Citraconic acid;Mesaconic acid;Itaconic acid;Gamma-delta-Dioxovaleric acid;Methyl hydrogen fumarate;2-Hydroxyglutaric acid lactone;2,5-Dioxopentanoate;2-Pentendioate	HMDB0062183;HMDB0000148;HMDB0002393;HMDB0002931;HMDB0003011;HMDB0003339;HMDB0006556;HMDB0033550;HMDB0060475;HMDB0000620;HMDB0000634;HMDB0000749;HMDB0002092;HMDB0013233;HMDB0033809;HMDB0059743;HMDB0060365;HMDB0061185	Organic acids and derivatives;Organic acids and derivatives;Organic acids and derivatives;Organic acids and derivatives;Organic acids and derivatives;Organic acids and derivatives;Organic acids and derivatives;Organic acids and derivatives;Organic acids and derivatives;Organic acids and derivatives;Lipids and lipid-like molecules;Lipids and lipid-like molecules;Lipids and lipid-like molecules;Org…	-;C00025;C12269;-;C00979;C00217;C05938;-;-;C02214;C02226;C01732;C00490;C02800;-;-;-;-	-;GLT;-;-;ACETYLSERINE;GAMMA-GLUTAMYL-D-GLUTAMATE;-;-;-;GLUTACONATE;2-METHYLMALEATE;-;ITACONATE;-;-;-;-;-	-;33032;22880;65249;99478;23327;440851;281622;0;5280498;643798;638129;811;119412;5354456;251524;0;-	17	L-Glutamate;D-Glutamate;Glutamate;O-Acetyl-L-serine;L-threo-3-Methylaspartate;N-(Carboxymethyl)-D-alanine;3-Aminopentanedioate;L-4-Hydroxyglutamate_semialdehyde;2-Oxo-4-hydroxy-5-aminovalerate;N-Methyl-D-aspartic_acid;2,5-Dioxopentanoate;Itaconate;Mesaconate;Acetylpyruvate;(E)-Glutaconate;2-Methylmaleate;4,5-Dioxopentanoate	C00025;C00217;C00302;C00979;C03618;C03790;C05574;C05938;C05941;C12269;C00433;C00490;C01732;C02132;C02214;C02226;C02800
M148T53_2	148.079	0.88595	1746.91	2028.16	1224.67	2346.3	1468.69	1625.86	26148.5	27695.8	26068	28336.1	27047	27509.8	565.838	1385.1	878.25	1070.14	[24][M+1]+	-	21	1	1	Glutamic acid	Organic acids and derivatives	Carboxylic acids and derivatives	HMDB0000148	C00025	-	3	2-[(Methylthio)methyl]-2-butenal;S-2-Propenyl propanethioate;2-Ethyldihydro-3(2H)-thiophenone	HMDB0031370;HMDB0037493;HMDB0040238	Organic oxygen compounds;Organic acids and derivatives;Organoheterocyclic compounds	-;-;-	-;-;-	57501028;61995;530401	1	5-Methylthiopentanaldoxime	C17245
M149T256	149.044	4.25926	9430.14	11945.5	9187.08	8540.28	9490.68	11585.3	9513	9833.87	7175.77	10074.9	9311.83	11854.9	3369.88	4041.01	5306.34	4894.51	[26][M]+	[M+H]+ 148.037	100	1	1	(S)-(+)-Citramailc acid	Organic acids and derivatives	Carboxylic acids and derivatives	NA	NA	-	12	Citramalic acid;3-Hydroxyglutaric acid;D-2-Hydroxyglutaric acid;L-2-Hydroxyglutaric acid;Ribonolactone;D-Xylono-1,5-lactone;2-Hydroxyglutarate;2-Propenyl propyl disulfide;Methyl 3-methyl-1-butenyl disulfide;1-Propenyl propyl disulfide;2,4-Diamino-6-hydroxypyrimidine;5-Aminoimidazole-4-carboxamide	HMDB0000426;HMDB0000428;HMDB0000606;HMDB0000694;HMDB0001900;HMDB0011676;HMDB0059655;HMDB0033912;HMDB0038890;HMDB0041392;HMDB0002128;HMDB0003192	Lipids and lipid-like molecules;Organic acids and derivatives;Organic acids and derivatives;Organic acids and derivatives;Organic oxygen compounds;Organoheterocyclic compounds;Organic acids and derivatives;Organosulfur compounds;Organosulfur compounds;Organosulfur compounds;Organoheterocyclic compounds;Organoheterocyclic compounds	C00815;-;C01087;C03196;C02674;C02266;C02630;-;-;-;-;C04051	-;R-2-HYDROXYGLUTARATE;-;-;DEOXYRIBONOLACTONE;D-XYLONO-14-LACTONE;-;-;-;-;-;CPD-3762	1081;181976;439391;439939;111064;439692;43;16591;-;5352908;2944;9679	18	D-Arabinono-1,4-lactone;2-Dehydro-3-deoxy-L-arabinonate;Citramalate;(R)-2-Hydroxyglutarate;L-Arabinono-1,4-lactone;D-Xylonolactone;(R)-2-Methylmalate;(S)-2-Methylmalate;2-Hydroxyglutarate;D-Xylono-1,4-lactone;L-Xylono-1,4-lactone;(S)-2-Hydroxyglutarate;2-Dehydro-3-deoxy-D-xylonate;L-Arabinono-1,5-lactone;L-threo-3-Methylmalate;D-threo-3-Methylmalate;D-erythro-3-Methylmalate;5-Amino-4-imidazolecar…	C00652;C00684;C00815;C01087;C01114;C02266;C02612;C02614;C02630;C02753;C02994;C03196;C03826;C05405;C06029;C06031;C06032;C04051
M150T67	150.058	1.11345	2894.96	1438.95	2246.03	1632.27	2244.85	1910.43	468.655	336.256	441.427	414.524	310.634	485.498	1323.28	1230.07	1165.79	1089.13	-	-	6091	1	1	Methionine	Organic acids and derivatives	Carboxylic acids and derivatives	HMDB0000696	C00073	-	4	L-Methionine;Penicillamine;Racemethionine;3-Methyl sulfolene	HMDB0000696;HMDB0014997;HMDB0033951;HMDB0059667	Organic acids and derivatives;Organic acids and derivatives;Organic acids and derivatives;Organoheterocyclic compounds	C00073;C07418;C01733;-	MET;-;-;-	6137;4727;876;70941	5	L-Methionine;D-Methionine;Methionine;Penicillamine;THTC	C00073;C00855;C01733;C07418;C11074
M150T59	150.076	0.982017	887.874	508.573	750.983	1111.2	608.736	767.387	717.241	913.333	502.373	954.761	1009.11	1234.32	934.081	941.617	1492.47	821.017	-	-	5650	1	1	Methionine	Organic acids and derivatives	Carboxylic acids and derivatives	HMDB0000696	C00073	-	15	6-Methyladenine;1-Methyladenine;3-Methyladenine;7-Methyladenine ;Monoethyl malonic acid;Ethylmalonic acid;Glutaric acid;Methylsuccinic acid;Dimethylmalonic acid;2-Acetolactate ;(S)-2-Acetolactate;2-C-Methyl-1,4-erythrono-D-lactone;2-Deoxy-L-ribono-1,4-lactone;2-Hydroxy-4-oxopentanoic acid;(S)-Methylbutanethioic acid	HMDB0002099;HMDB0011599;HMDB0011600;HMDB0011614;HMDB0000576;HMDB0000622;HMDB0000661;HMDB0001844;HMDB0002001;HMDB0006833;HMDB0006855;HMDB0029884;HMDB0033958;HMDB0040531;HMDB0061879	Organoheterocyclic compounds;Organoheterocyclic compounds;Organoheterocyclic compounds;Organoheterocyclic compounds;Organic acids and derivatives;Lipids and lipid-like molecules;Organic acids and derivatives;Lipids and lipid-like molecules;Organic acids and derivatives;Organic acids and derivatives;Organic acids and derivatives;Organoheterocyclic compounds;Organoheterocyclic compounds;Organic aci…	C08434;C02216;C00913;C02241;-;-;C00489;C08645;-;C00900;C06010;-;-;-;-	-;1-METHYLADENINE;3-Methyl-Adenines;-;-;-;-;DIETHYL-2R3R-2-METHYL-3-HYDROXYSUCCIN;-;-;-;-;-;-;-	67955;78821;1673;71593;70615;11756;743;10349;11686;22;440878;11469098;4635870;10103208;-	15	N,N-Dihydroxy-L-valine;4-Amino-4-deoxy-L-arabinose;3-Methyladenine;1-Methyladenine;7-Methyladenine;6-Methylaminopurine;Glutarate;2-Acetolactate;Deoxyribonolactone;4-Hydroxy-2-oxopentanoate;2-(Hydroxymethyl)-4-oxobutanoate;3-Hydroxy-3-methyl-2-oxobutanoic_acid;(S)-2-Acetolactate;(S)-4,5-Dihydroxypentane-2,3-dione;Pteridine	C20314;C20931;C00913;C02216;C02241;C08434;C00489;C00900;C02674;C03589;C04106;C04181;C06010;C11838;C07581
M151T313	151.075	5.21608	1530.1	1482.7	1277.3	1201.49	1261.86	1347.09	1401.43	1551.9	1245.45	1366.26	1574.6	1684.99	1481.58	1441.89	1613.66	1434.49	-	-	5518	1	1	3-Methylphenylacetic acid	Benzenoids	Benzene and substituted derivatives	HMDB0002222	null	-	33	3'-carboxy-alpha-chromanol;3-ethenyl-5-methoxyphenol;3-(2-hydroxyphenyl)propanal;2-(3-hydroxyprop-1-en-1-yl)phenol;4-(prop-2-en-1-yl)benzene-1,2-diol;2-hydroxy-3-phenylpropanal;3-hydroxy-3-phenylpropanal;3-(3-hydroxyphenyl)propanal;3-(4-hydroxyphenyl)propanal;3-[(1E)-3-hydroxyprop-1-en-1-yl]phenol;(3-phenyloxiran-2-yl)methanol;4-(3-hydroxyprop-1-en-1-yl)phenol;Hydrocinnamic acid;4-Ethylbenzoic ac…	HMDB0062349;HMDB0125532;HMDB0134026;HMDB0134027;HMDB0135239;HMDB0135276;HMDB0135277;HMDB0135278;HMDB0135279;HMDB0135280;HMDB0135281;HMDB0135644;HMDB0000764;HMDB0002097;HMDB0002222;HMDB0002237;HMDB0003654;HMDB0011743;HMDB0013744;HMDB0031310;HMDB0032073;HMDB0032075;HMDB0032569;HMDB0032570;HMDB0032592;HMDB0032617;HMDB0033967;HMDB0033970;HMDB0037715;HMDB0038355;HMDB0040428;HMDB0040925;HMDB0059824	Organoheterocyclic compounds;Benzenoids;Benzenoids;Phenylpropanoids and polyketides;Benzenoids;Benzenoids;Benzenoids;Benzenoids;Benzenoids;Phenylpropanoids and polyketides;Benzenoids;Phenylpropanoids and polyketides;Phenylpropanoids and polyketides;Benzenoids;Benzenoids;Benzenoids;Phenylpropanoids and polyketides;Phenylpropanoids and polyketides;Benzenoids;Benzenoids;Benzenoids;Benzenoids;Organic…	-;-;-;-;-;-;-;-;-;-;-;-;C05629;-;-;-;C02646;-;C17883;C15513;-;C01963;-;-;-;-;C01839;-;-;-;-;-;-	-;-;-;-;-;-;-;-;-;-;-;-;3-PHENYLPROPIONATE;-;-;-;COUMARYL-ALCOHOL;-;CPD-1072;-;-;-;-;-;-;-;-;-;-;-;-;-;-	92890;-;-;-;-;-;-;-;-;-;-;-;107;12086;12121;12073;5280535;10296;332;8785;10778;8797;68481;7476;15068;7559;7165;24834;346286;6435826;7711;555644;70135	9	Tolylacetate;4-Coumaryl_alcohol;Phenylpropanoate;p-Hydroxypropiophenone;Benzyl_acetate;4-Hydroxydihydrocinnamaldehyde;4-Vinylguaiacol;Phenyl_glycidyl_ether;(2E,4E,6E)-4-Methylocta-2,4,6-trienedial	C01963;C02646;C05629;C13342;C15513;C16706;C17883;C19291;C20697
M152T69	152.056	1.15712	12329.1	12664.5	12019.4	12392.5	9820.9	11408.1	2463.34	3253.22	2436.49	3107.77	2806.55	2820.98	6678.41	7336.42	6635.19	6493.62	[27][M]+	-	44	1	1	Guanine	Organoheterocyclic compounds	Imidazopyrimidines	HMDB0000132	C00242	-	10	Guanine;2-Hydroxyadenine;8-Hydroxyadenine;L-Malic acid;Malic acid;D-Malic acid;Velcorin;3,3-Dimethyl-1,2-dithiolane;Tetrahydro-2-methyl-2-thiophenethiol;Tetrahydro-2-methyl-3-thiophenethiol	HMDB0000132;HMDB0000403;HMDB0000542;HMDB0000156;HMDB0000744;HMDB0031518;HMDB0032872;HMDB0038974;HMDB0039789;HMDB0039790	Organoheterocyclic compounds;Organoheterocyclic compounds;Organoheterocyclic compounds;Organic acids and derivatives;Organic acids and derivatives;Lipids and lipid-like molecules;Organic acids and derivatives;Organoheterocyclic compounds;Organoheterocyclic compounds;Organoheterocyclic compounds	C00242;-;-;C00149;C00711;C00497;-;-;-;-	GUANINE;-;-;-;MAL;-;-;-;-;-	764;76900;5355054;222656;525;92824;3086;6453614;526190;524170	5	Guanine;(S)-Malate;(R)-Malate;Malate;3-Dehydro-L-threonate	C00242;C00149;C00497;C00711;C03064
M152T99	152.056	1.64902	9949.94	9096.79	9806.04	9574.07	8877.62	8887.32	2643.66	2581.89	1808.09	2044.62	1785.15	1924.3	7308.63	5747.07	5611.83	5246.95	[28][M]+	[M+H-C5H8O4]+ 283.091	144	1	1	Guanine	Organoheterocyclic compounds	Imidazopyrimidines	HMDB0000132	C00242	-	10	Guanine;2-Hydroxyadenine;8-Hydroxyadenine;L-Malic acid;Malic acid;D-Malic acid;Velcorin;3,3-Dimethyl-1,2-dithiolane;Tetrahydro-2-methyl-2-thiophenethiol;Tetrahydro-2-methyl-3-thiophenethiol	HMDB0000132;HMDB0000403;HMDB0000542;HMDB0000156;HMDB0000744;HMDB0031518;HMDB0032872;HMDB0038974;HMDB0039789;HMDB0039790	Organoheterocyclic compounds;Organoheterocyclic compounds;Organoheterocyclic compounds;Organic acids and derivatives;Organic acids and derivatives;Lipids and lipid-like molecules;Organic acids and derivatives;Organoheterocyclic compounds;Organoheterocyclic compounds;Organoheterocyclic compounds	C00242;-;-;C00149;C00711;C00497;-;-;-;-	GUANINE;-;-;-;MAL;-;-;-;-;-	764;76900;5355054;222656;525;92824;3086;6453614;526190;524170	5	Guanine;(S)-Malate;(R)-Malate;Malate;3-Dehydro-L-threonate	C00242;C00149;C00497;C00711;C03064
M153T223	153.127	3.70918	15279.7	14032.2	13293.8	14467.5	7471.98	15742.9	19563.3	21239	17051.9	24907.8	25180.9	25856.1	20249.3	20325.6	19493.9	20613.9	-	-	48	1	1	Fenchone	-	-	NA	NA	-	79	(-)-trans-Carveol;Alpha-Pinene-oxide;p-Menth-3-en-9-al;Isocitral;3-Methyl-5-propyl-2-cyclohexen-1-one;2,6-Dimethyl-1,7-octadien-3-one;(E)-3,7-Dimethyl-1,5,7-octatrien-3-ol;2-(trans-2-Pentenyl)cyclopentanone;p-Mentha-1(6),8-dien-3-ol;cis-2-Thujen-4-ol;(R)-Campholenic aldehyde;(R)-Carvotanacetone;Piperitone;(+)-Fenchone;(1S,4R)-p-Mentha-2,8-dien-1-ol;(1R,4R)-p-Mentha-2,8-dien-1-ol;Dehydrolinalool;D…	HMDB0003450;HMDB0003667;HMDB0030892;HMDB0030893;HMDB0031854;HMDB0032120;HMDB0032242;HMDB0032536;HMDB0034715;HMDB0034916;HMDB0034973;HMDB0034974;HMDB0034975;HMDB0034985;HMDB0035054;HMDB0035077;HMDB0035120;HMDB0035125;HMDB0035158;HMDB0035203;HMDB0035241;HMDB0035277;HMDB0035280;HMDB0035600;HMDB0035604;HMDB0035622;HMDB0035656;HMDB0035706;HMDB0035737;HMDB0035738;HMDB0035741;HMDB0035743;HMDB0035744;HMD…	Lipids and lipid-like molecules;Lipids and lipid-like molecules;Lipids and lipid-like molecules;Lipids and lipid-like molecules;Organooxygen compounds;Organic oxygen compounds;Organic oxygen compounds;Organic oxygen compounds;Lipids and lipid-like molecules;Lipids and lipid-like molecules;Lipids and lipid-like molecules;Lipids and lipid-like molecules;Lipids and lipid-like molecules;Lipids and li…	C00964;C02759;-;-;-;-;-;-;-;-;-;-;-;C09859;-;-;-;-;C07271;-;-;-;-;-;C09893;C11408;-;-;-;C09885;-;C11941;-;-;C18018;C11415;C11395;-;-;C02452;C20260;-;C09906;-;-;-;-;-;-;-;-;-;-;-;-;-;-;-;-;-;-;-;-;-;C11409;-;-;-;-;-;C09893;C02452;C01499;C09847;C11938;-;-;-;-	CPD-260;ALPHA-PINENE-OXIDE;-;-;-;-;-;-;-;-;-;-;-;-;-;-;-;-;-;-;-;-;-;CPD-12467;-;-;-;-;-;-;-;-;-;-;-;-;-;-;CPD-17084;-;-;-;-;-;-;-;-;-;-;-;-;-;-;-;-;-;-;-;-;-;-;-;-;-;-;-;-;CPD-862;-;-;CPD-4942;CPD-261;-;-;-;-;-;-;-	94221;91508;-;6428928;3782139;-;62842;6437002;-;561870;98497;521267;6987;14525;11105550;111274;-;636475;91496;-;5319723;5319361;578221;89488;6988;443177;11038;94143;107561;61362;34645;102667;84532;-;24473;443183;330573;523035;11788398;369312;91456;6553876;261491;6427105;1201530;6427087;-;107303;527427;527428;65289;556518;61665;11051859;-;5319360;101153;102684;61275;-;77408;586292;9895;101150;4431…	34	(+)-Camphor;(-)-Camphor;(-)-trans-Carveol;(-)-trans-Isopiperitenol;Geranial;(+)-cis-Sabinol;Perillyl_alcohol;alpha-Pinene-oxide;(Z)-2-Methyl-5-isopropylhexa-2,5-dienal;Limonene-1,2-epoxide;cis-Citral;Fenchone;(+)-Piperitone;Pulegone;Thujone;(1S,4R)-(+)-Fenchone;(4R,6R)-cis-Carveol;(1R,4R)-Dihydrocarvone;(1S,4R)-Iso-dihydrocarvone;(4S,6S)-cis-Carveol;(+)-trans-Carveol;(1R,4S)-Iso-dihydrocarvone;(1…	C00808;C00809;C00964;C01123;C01499;C02213;C02452;C02759;C04435;C07271;C09847;C09859;C09885;C09893;C09906;C11387;C11395;C11398;C11401;C11408;C11409;C11412;C11415;C11938;C11941;C11942;C11951;C17623;C18018;C18369;C19081;C20260;C20425;C20943
M154T96	154.049	1.60568	2117.77	1618.28	1586.78	1743.99	1880.62	1889.16	667.244	710.912	686.074	813.426	827.051	720.361	789.129	887.716	768.03	763.957	-	-	6434	1	1	3-Hydroxyanthranilic acid	Benzenoids	Benzene and substituted derivatives	HMDB0001476	C00632	-	6	3-Hydroxyanthranilic acid;3-Aminosalicylic acid;Aminosalicylic Acid;Mesalazine;6-Methoxy-pyridine-3-carboxylic acid;2-Nitro-p-cresol	HMDB0001476;HMDB0001972;HMDB0014378;HMDB0014389;HMDB0059749;HMDB0059811	Benzenoids;Benzenoids;Benzenoids;Benzenoids;Organoheterocyclic compounds;Benzenoids	C00632;-;C02518;-;-;-	3-HYDROXY-ANTHRANILATE;-;-;-;-;-	86;68443;4649;4075;592499;8391	10	3-Hydroxyanthranilate;3-Hydroxy-2-methylpyridine-5-carboxylate;4-Aminosalicylate;(5R)-Carbapen-2-em-3-carboxylate;4-Nitroanisole;Salicylhydroxamic_acid;3-Amino-5-hydroxybenzoate;3-Amino-4-hydroxybenzoate;o-Hydroxylaminobenzoate;2-Nitroanisole	C00632;C01270;C02518;C06669;C07555;C11343;C12107;C12115;C16235;C19270
M155T231	155.106	3.8557	10135.3	9166.59	9054.95	9375.38	9579.06	16362.8	8239.26	8749.73	8992.38	8552.03	9332.3	7815.81	10335.6	9380.21	8531.55	8775.14	-	-	48	1	1	Methyl 2-octynoate	Lipids and lipid-like molecules	Fatty Acyls	HMDB0031302	NA	-	13	Methyl 2-octynoate;2,4-Hexadienyl propionate;2-Nonenoic acid gamma-lactone;(E)-2,6-Dimethyl-2,5-heptadienoic acid;3,5,5-Trimethyl-1,2-cyclohexanedione;Enol-3,5,5-Trimethyl-1,2-cyclohexanedione;Octahydro-2H-1-benzopyran-2-one;Allyl hexenoate;xi-2,2,6-Trimethyl-1,4-cyclohexanedione;Anapear;4-Oxo-2-nonenal;1-Methylnicotinamide;Pralidoxime	HMDB0031302;HMDB0032314;HMDB0032442;HMDB0035135;HMDB0036177;HMDB0036239;HMDB0037276;HMDB0038268;HMDB0038697;HMDB0040285;HMDB0060285;HMDB0000699;HMDB0014871	Lipids and lipid-like molecules;Organic acids and derivatives;Organoheterocyclic compounds;Lipids and lipid-like molecules;Organic oxygen compounds;Organic oxygen compounds;Organoheterocyclic compounds;Lipids and lipid-like molecules;Organic oxygen compounds;Lipids and lipid-like molecules;Organic oxygen compounds;Organoheterocyclic compounds;Organoheterocyclic compounds	-;-;-;-;-;-;-;-;-;-;-;C02918;C07400	-;-;-;-;-;-;-;-;-;-;-;CPD-396;-	8092;6386721;89559;-;-;551084;20487;11812127;30181;10986465;-;457;6789253	3	Boschnialactone;1-Methylnicotinamide;Pralidoxime	C09772;C02918;C07400
M155T418	155.106	6.97371	39625.9	14358.6	30495	18077.6	33622.2	34667.3	38266.7	19215.7	27235.3	22397.7	19489.3	28360.6	41329.8	42859.6	21721.2	35478	[30][M]+	-	3733	1	1	4-Oxo-2-nonenal	-	-	NA	NA	-	13	Methyl 2-octynoate;2,4-Hexadienyl propionate;2-Nonenoic acid gamma-lactone;(E)-2,6-Dimethyl-2,5-heptadienoic acid;3,5,5-Trimethyl-1,2-cyclohexanedione;Enol-3,5,5-Trimethyl-1,2-cyclohexanedione;Octahydro-2H-1-benzopyran-2-one;Allyl hexenoate;xi-2,2,6-Trimethyl-1,4-cyclohexanedione;Anapear;4-Oxo-2-nonenal;1-Methylnicotinamide;Pralidoxime	HMDB0031302;HMDB0032314;HMDB0032442;HMDB0035135;HMDB0036177;HMDB0036239;HMDB0037276;HMDB0038268;HMDB0038697;HMDB0040285;HMDB0060285;HMDB0000699;HMDB0014871	Lipids and lipid-like molecules;Organic acids and derivatives;Organoheterocyclic compounds;Lipids and lipid-like molecules;Organic oxygen compounds;Organic oxygen compounds;Organoheterocyclic compounds;Lipids and lipid-like molecules;Organic oxygen compounds;Lipids and lipid-like molecules;Organic oxygen compounds;Organoheterocyclic compounds;Organoheterocyclic compounds	-;-;-;-;-;-;-;-;-;-;-;C02918;C07400	-;-;-;-;-;-;-;-;-;-;-;CPD-396;-	8092;6386721;89559;-;-;551084;20487;11812127;30181;10986465;-;457;6789253	3	Boschnialactone;1-Methylnicotinamide;Pralidoxime	C09772;C02918;C07400
M155T306	155.106	5.10287	7964.09	6541.37	6421.4	7699.7	6601.46	6809.86	2641.77	2684.7	2740.57	2574.1	2753.24	2796.36	4744.13	5217.92	4659.73	5921.89	-	-	102	1	1	2-Nonenoic acid gamma-lactone	Organoheterocyclic compounds	Dihydrofurans	HMDB0032442	null	-	13	Methyl 2-octynoate;2,4-Hexadienyl propionate;2-Nonenoic acid gamma-lactone;(E)-2,6-Dimethyl-2,5-heptadienoic acid;3,5,5-Trimethyl-1,2-cyclohexanedione;Enol-3,5,5-Trimethyl-1,2-cyclohexanedione;Octahydro-2H-1-benzopyran-2-one;Allyl hexenoate;xi-2,2,6-Trimethyl-1,4-cyclohexanedione;Anapear;4-Oxo-2-nonenal;1-Methylnicotinamide;Pralidoxime	HMDB0031302;HMDB0032314;HMDB0032442;HMDB0035135;HMDB0036177;HMDB0036239;HMDB0037276;HMDB0038268;HMDB0038697;HMDB0040285;HMDB0060285;HMDB0000699;HMDB0014871	Lipids and lipid-like molecules;Organic acids and derivatives;Organoheterocyclic compounds;Lipids and lipid-like molecules;Organic oxygen compounds;Organic oxygen compounds;Organoheterocyclic compounds;Lipids and lipid-like molecules;Organic oxygen compounds;Lipids and lipid-like molecules;Organic oxygen compounds;Organoheterocyclic compounds;Organoheterocyclic compounds	-;-;-;-;-;-;-;-;-;-;-;C02918;C07400	-;-;-;-;-;-;-;-;-;-;-;CPD-396;-	8092;6386721;89559;-;-;551084;20487;11812127;30181;10986465;-;457;6789253	3	Boschnialactone;1-Methylnicotinamide;Pralidoxime	C09772;C02918;C07400
M157T60	157.049	1.00733	35136	33961.3	34518.2	33604.4	34515.1	34412.8	2449.73	2625.24	2578.87	2041.93	2012.52	1987.65	19147	20558.5	19697.5	20827.4	[32][M]+	-	56	1	1	2,3-Methyleneglutaric acid	Lipids and lipid-like molecules	Fatty Acyls	HMDB0059731	null	-	8	4-methoxybenzene-1,2,3-triol;2-methoxybenzene-1,3,5-triol;6-methoxybenzene-1,2,4-triol;5-methoxybenzene-1,2,3-triol;Ascladiol;2,3-Methyleneglutaric acid;Dihydropteridine;Trimethylammonioacetate	HMDB0125064;HMDB0125077;HMDB0140890;HMDB0140891;HMDB0029610;HMDB0059731;HMDB0001441;HMDB0059606	Benzenoids;Benzenoids;Benzenoids;Benzenoids;Organoheterocyclic compounds;Lipids and lipid-like molecules;Organoheterocyclic compounds;Organic acids and derivatives	-;-;-;-;-;-;C05649;-	-;-;-;-;-;-;67-DIHYDROPTERIDINE;-	-;-;-;-;-;-;167;248	11	3-Methyl-cis,cis-hexadienedioate;(2S,3S)-2,3-Dihydro-2,3-dihydroxybenzoate;3-Methylmuconolactone;4-Methylmuconolactone;1,6-Dihydroxycyclohexa-2,4-diene-1-carboxylate;2-Hydroxy-6-keto-2,4-heptadienoate;(1R,6S)-1,6-Dihydroxycyclohexa-2,4-diene-1-carboxylate;2-Hydroxy-5-methyl-cis,cis-muconic_semialdehyde;4-Methyl-3-oxoadipate-enol-lactone;(4R,5R)-4,5-Dihydroxycyclohexa-1(6),2-diene-1-carboxylate;Di…	C04112;C04171;C04558;C04559;C04634;C06210;C06321;C06760;C18311;C20710;C05649
M157T288	157.122	4.80076	5413.51	5081.33	5499.6	5267.65	5273.14	4894.85	880.669	802.289	756.785	760.842	823.66	719.085	2913.69	3276.53	2798.79	2616.13	-	[M+H]+ 156.116	157	1	1	4-Hydroxynonenal	Lipids and lipid-like molecules	Fatty Acyls	HMDB0004362	NA	-	28	4-Hydroxynonenal;2,4-Nonanedione;2-Nonenoic acid;6-Butyltetrahydro-2H-pyran-2-one;Dihydro-5-pentyl-2(3H)-furanone;cis-Ethyl 4-heptenoate;Hept-trans-2-en-1-yl acetate;Methyl 2-octenoate;Prenyl isobutyrate;Ethyl cyclohexanecarboxylate;4-Oxononanal;Quercuslactone a;2-Propenyl 2-ethylbutanoate;Cyclohexyl propionate;2-Hydroxy-2,6,6-trimethylcyclohexanone;Methyl (E)-2-octenoate;(E)-3-Heptenyl acetate;I…	HMDB0004362;HMDB0031263;HMDB0031271;HMDB0031514;HMDB0031531;HMDB0032265;HMDB0032307;HMDB0032413;HMDB0032491;HMDB0033167;HMDB0034716;HMDB0035307;HMDB0036208;HMDB0036222;HMDB0037023;HMDB0037496;HMDB0037618;HMDB0037629;HMDB0038272;HMDB0038275;HMDB0039736;HMDB0039794;HMDB0040210;HMDB0059728;HMDB0059817;HMDB0059840;HMDB0059894;HMDB0060286	Lipids and lipid-like molecules;Organic oxygen compounds;Lipids and lipid-like molecules;Organoheterocyclic compounds;Organoheterocyclic compounds;Lipids and lipid-like molecules;Organic acids and derivatives;Lipids and lipid-like molecules;Organic acids and derivatives;Organic acids and derivatives;Organic oxygen compounds;Organoheterocyclic compounds;Lipids and lipid-like molecules;Organic acid…	-;-;-;-;-;-;-;-;-;-;-;-;-;-;-;-;-;-;-;-;-;-;-;-;-;-;-;-	-;-;-;-;-;-;-;-;-;-;-;-;-;-;-;-;-;-;-;-;-;-;-;-;-;-;-;-	5283344;80314;5282722;18698;7710;15824502;5363203;5364532;173535;18686;156288;62900;61408;61375;101115;11040937;5363206;5367807;5352463;5365049;11615204;5366856;31266;5364697;41285;5358363;11094871;-	3	Nonane-4,6-dione;Chalcogran;gamma-Nonalactone	C02445;C08471;C08501
M163T55	163.06	0.910267	49477.3	50776.6	50857.2	52109.3	51082.3	55038.4	47581.9	51448.2	48782.8	52335.1	49787.3	51316.5	56030.8	51811.3	49470.3	49541.3	[34][M]+	-	19	1	1	3-Hydroxyadipic acid	Organic acids and derivatives	Hydroxy acids and derivatives	HMDB0000345	null	-	10	2-Hydroxyadipic acid;3-Hydroxyadipic acid;3-Hydroxymethylglutaric acid;2(R)-Hydroxyadipic acid;Levoglucosan;D-1-Deoxy-erythro-hexo-2,3-diulose;Diethyl dicarbonate;D-1,5-Anhydrofructose;2-Hydroxy-2-ethylsuccinic acid;(-)-1-Methylpropyl 1-propenyl disulfide	HMDB0000321;HMDB0000345;HMDB0000355;HMDB0000368;HMDB0000640;HMDB0029934;HMDB0032873;HMDB0041561;HMDB0059758;HMDB0034426	Lipids and lipid-like molecules;Organic acids and derivatives;Lipids and lipid-like molecules;Lipids and lipid-like molecules;Organoheterocyclic compounds;Organic oxygen compounds;Organic acids and derivatives;Organoheterocyclic compounds;Lipids and lipid-like molecules;Organosulfur compounds	C02360;-;C03761;-;-;-;C11592;-;C02488;-	-;-;-;-;-;-;DIETHYLPYROCARBONATE;-;-;-	193530;151913;1662;9855559;2724705;-;3051;14299935;439736;-	20	Lichenin;(R)-3,3-Dimethylmalate;3-Ethylmalate;2-Hydroxyadipate;(R)-2-Ethylmalate;L-Rhamnono-1,4-lactone;(2R,3S)-2,3-Dimethylmalate;3-Hydroxy-3-methylglutarate;2-Dehydro-3-deoxy-L-fuconate;2-Dehydro-3-deoxy-L-rhamnonate;D-Fucono-1,4-lactone;2-Dehydro-3-deoxy-D-fuconate;3,6-Anhydrogalactose;3,6-Anhydroglucose;1,5-Anhydro-D-fructose;Diethyl_pyrocarbonate;(S)-2-(Hydroxymethyl)glutarate;2-Deoxy-scyllo…	C00478;C01088;C01989;C02360;C02488;C02991;C03652;C03761;C03827;C03979;C06158;C06159;C06474;C06478;C06485;C11592;C16390;C17209;C18028;C20902
M163T187	163.075	3.11325	7542.17	2926.64	2919.79	3672	3167.94	7017.58	4906.59	5737.73	3370.07	3545.34	9236.41	4490.84	4447.6	3473.28	8014.52	2581.24	-	-	4873	1	1	Methyl trans-cinnamate	Organoheterocyclic compounds	Pyridines and derivatives	HMDB0014330	NA	-	26	4-(3-hydroxyphenyl)but-3-en-2-one;(2E)-2-methyl-3-phenylprop-2-enoic acid;(2Z)-2-(hydroxymethyl)-3-phenylprop-2-enal;(2Z)-3-(3-hydroxyphenyl)-2-methylprop-2-enal;(2Z)-3-(4-hydroxyphenyl)-2-methylprop-2-enal;2-methyl-3-phenyloxirane-2-carbaldehyde;(2Z)-3-(2-hydroxyphenyl)-2-methylprop-2-enal;(3E)-1-hydroxy-4-phenylbut-3-en-2-one;(3E)-4-(3-hydroxyphenyl)but-3-en-2-one;(3E)-4-(4-hydroxyphenyl)but-3-…	HMDB0133504;HMDB0133594;HMDB0133595;HMDB0133596;HMDB0133597;HMDB0133598;HMDB0133599;HMDB0133747;HMDB0133748;HMDB0133749;HMDB0133750;HMDB0133751;HMDB0133752;HMDB0133755;HMDB0135643;HMDB0141046;HMDB0141158;HMDB0029714;HMDB0032611;HMDB0033591;HMDB0033830;HMDB0033833;HMDB0038893;HMDB0040577;HMDB0040592;HMDB0060335	Phenylpropanoids and polyketides;Phenylpropanoids and polyketides;Phenylpropanoids and polyketides;Phenylpropanoids and polyketides;Phenylpropanoids and polyketides;Benzenoids;Phenylpropanoids and polyketides;Phenylpropanoids and polyketides;Phenylpropanoids and polyketides;Phenylpropanoids and polyketides;Benzenoids;Phenylpropanoids and polyketides;Phenylpropanoids and polyketides;Benzenoids;Phe…	-;-;-;-;-;-;-;-;-;-;-;-;-;-;-;-;-;-;C10475;C10490;-;-;-;-;-;-	-;-;-;-;-;-;-;-;-;-;-;-;-;-;-;-;-;-;-;-;-;-;-;-;-;-	-;-;-;-;-;-;-;-;-;-;-;-;-;-;-;-;-;11367177;641294;5144;641298;6428458;9793908;-;11406;0	10	cis-1,2-Dihydronaphthalene-1,2-diol;(1S,2S)-1,2-Dihydronaphthalene-1,2-diol;1,2-Dihydronaphthalene-1,2-diol;Methyl_cinnamate;Isosafrole;p-Methoxycinnamaldehyde;Safrole;4-Hydroxycinnamoylmethane;trans-2-Phenylcyclopropanecarboxylic_acid;Eugenol_quinone_methide	C04314;C04514;C06205;C06358;C10472;C10475;C10490;C12088;C15419;C20269
M165T97	165.054	1.62432	3678.85	4371.8	3679.52	3803.21	3897.35	4076.18	845.75	905.076	841.481	1072.01	870.449	1055.58	1861.82	2064.9	2036	2452.78	-	[M+K]+ 126.091 [M+Na]+ 142.065 [M+H]+ 164.047	2958	1	1	3-Hydroxycinnamic acid	Phenylpropanoids and polyketides	Cinnamic acids and derivatives	HMDB0001713	C12621	-	18	Methyl Phenylglyoxalate;3-(3-hydroxyphenyl)prop-2-enoic acid;3-phenyloxirane-2-carboxylic acid;3-(4-hydroxyphenyl)prop-2-enoic acid;4-methoxy-1-benzofuran-6-ol;3-(2-hydroxyphenyl)prop-2-enoic acid;3-(2,3-dihydroxyphenyl)prop-2-enal;3-(2,5-dihydroxyphenyl)prop-2-enal;3-(2-hydroxyphenyl)oxirane-2-carbaldehyde;(2E)-3-(3,4-dihydroxyphenyl)prop-2-enal;3-(4-hydroxyphenyl)oxirane-2-carbaldehyde;Phenylpy…	HMDB0062605;HMDB0125104;HMDB0126545;HMDB0128076;HMDB0129375;HMDB0134028;HMDB0134029;HMDB0134030;HMDB0134031;HMDB0141767;HMDB0141768;HMDB0000205;HMDB0001713;HMDB0002035;HMDB0002641;HMDB0012225;HMDB0030677;HMDB0041592	Benzenoids;Unknow;Organoheterocyclic compounds;Phenylpropanoids and polyketides;Organoheterocyclic compounds;Phenylpropanoids and polyketides;Phenylpropanoids and polyketides;Phenylpropanoids and polyketides;Benzenoids;Phenylpropanoids and polyketides;Benzenoids;Benzenoids;Phenylpropanoids and polyketides;Phenylpropanoids and polyketides;Phenylpropanoids and polyketides;Benzenoids;Phenylpropanoid…	-;-;-;-;-;-;-;-;-;-;-;C00166;C12621;C00811;C01772;C02763;C06738;C05838	-;-;-;-;-;-;-;-;-;-;-;PHENYL-PYRUVATE;-;COUMARATE;2-COUMARATE;ENOL-PHENYLPYRUVATE;-;-	84835;-;-;-;-;-;-;-;-;-;-;997;637541;637542;637540;641637;1549106;5280841	9	Phenylpyruvate;4-Coumarate;trans-2-Hydroxycinnamate;2-Hydroxy-3-phenylpropenoate;cis-2-Hydroxycinnamate;cis-p-Coumarate;3-Oxo-3-phenylpropanoate;Caffeic_aldehyde;trans-3-Hydroxycinnamate	C00166;C00811;C01772;C02763;C05838;C06738;C07114;C10945;C12621
M165T70	165.054	1.16063	4058.02	4328.32	4753.11	4260.85	3814.1	4302.71	765.908	1131.93	902.961	876.463	914.743	1059.04	2430.59	2516.39	2350.52	1679.82	-	-	44	1	1	m-Coumaric acid	Phenylpropanoids and polyketides	Cinnamic acids and derivatives	HMDB0001713	C12621	-	18	Methyl Phenylglyoxalate;3-(3-hydroxyphenyl)prop-2-enoic acid;3-phenyloxirane-2-carboxylic acid;3-(4-hydroxyphenyl)prop-2-enoic acid;4-methoxy-1-benzofuran-6-ol;3-(2-hydroxyphenyl)prop-2-enoic acid;3-(2,3-dihydroxyphenyl)prop-2-enal;3-(2,5-dihydroxyphenyl)prop-2-enal;3-(2-hydroxyphenyl)oxirane-2-carbaldehyde;(2E)-3-(3,4-dihydroxyphenyl)prop-2-enal;3-(4-hydroxyphenyl)oxirane-2-carbaldehyde;Phenylpy…	HMDB0062605;HMDB0125104;HMDB0126545;HMDB0128076;HMDB0129375;HMDB0134028;HMDB0134029;HMDB0134030;HMDB0134031;HMDB0141767;HMDB0141768;HMDB0000205;HMDB0001713;HMDB0002035;HMDB0002641;HMDB0012225;HMDB0030677;HMDB0041592	Benzenoids;Unknow;Organoheterocyclic compounds;Phenylpropanoids and polyketides;Organoheterocyclic compounds;Phenylpropanoids and polyketides;Phenylpropanoids and polyketides;Phenylpropanoids and polyketides;Benzenoids;Phenylpropanoids and polyketides;Benzenoids;Benzenoids;Phenylpropanoids and polyketides;Phenylpropanoids and polyketides;Phenylpropanoids and polyketides;Benzenoids;Phenylpropanoid…	-;-;-;-;-;-;-;-;-;-;-;C00166;C12621;C00811;C01772;C02763;C06738;C05838	-;-;-;-;-;-;-;-;-;-;-;PHENYL-PYRUVATE;-;COUMARATE;2-COUMARATE;ENOL-PHENYLPYRUVATE;-;-	84835;-;-;-;-;-;-;-;-;-;-;997;637541;637542;637540;641637;1549106;5280841	9	Phenylpyruvate;4-Coumarate;trans-2-Hydroxycinnamate;2-Hydroxy-3-phenylpropenoate;cis-2-Hydroxycinnamate;cis-p-Coumarate;3-Oxo-3-phenylpropanoate;Caffeic_aldehyde;trans-3-Hydroxycinnamate	C00166;C00811;C01772;C02763;C05838;C06738;C07114;C10945;C12621
M165T444	165.09	7.40318	11085.3	17058.2	20080.9	4385.49	20334.9	19449.3	4216.52	5125.93	4586.57	3265.71	4147.01	3832.21	4567.95	12245.8	17311.7	19803.2	-	-	4015	1	1	3-Methyl-1-cyclohexanecarboxylic acid	-	-	NA	NA	-	50	4-Isopropylbenzoic acid;Phenyl butyrate;1-ethenyl-3,5-dimethoxybenzene;4-(3-hydroxyphenyl)butan-2-one;2-hydroxy-2-methyl-3-phenylpropanal;2-benzyl-3-hydroxypropanal;3-hydroxy-2-methyl-3-phenylpropanal;3-(3-hydroxyphenyl)-2-methylpropanal;3-(4-hydroxyphenyl)-2-methylpropanal;2-(phenylmethylidene)propane-1,3-diol;3-[(1E)-3-hydroxy-2-methylprop-1-en-1-yl]phenol;4-[(1E)-3-hydroxy-2-methylprop-1-en-1-…	HMDB0035268;HMDB0041612;HMDB0127494;HMDB0133507;HMDB0133600;HMDB0133601;HMDB0133603;HMDB0133604;HMDB0133605;HMDB0133606;HMDB0133607;HMDB0133608;HMDB0133609;HMDB0133610;HMDB0133617;HMDB0133725;HMDB0133727;HMDB0133729;HMDB0133753;HMDB0133754;HMDB0135737;HMDB0135738;HMDB0000543;HMDB0001955;HMDB0005802;HMDB0005809;HMDB0030060;HMDB0030063;HMDB0031761;HMDB0032038;HMDB0032336;HMDB0032586;HMDB0032618;HMD…	Lipids and lipid-like molecules;Benzenoids;Benzenoids;Benzenoids;Benzenoids;Benzenoids;Benzenoids;Benzenoids;Benzenoids;Phenylpropanoids and polyketides;Phenylpropanoids and polyketides;Phenylpropanoids and polyketides;Benzenoids;Phenylpropanoids and polyketides;Phenylpropanoids and polyketides;Phenylpropanoids and polyketides;Phenylpropanoids and polyketides;Benzenoids;Benzenoids;Benzenoids;Benz…	C06578;-;-;-;-;-;-;-;-;-;-;-;-;-;-;-;-;-;-;-;-;-;-;-;C10469;C10453;-;-;-;-;-;-;-;-;-;-;C12303;-;-;-;C09904;-;-;-;-;-;-;-;C07213;C07216	-;-;-;-;-;-;-;-;-;-;-;-;-;-;-;-;-;-;-;-;-;-;-;-;ISOEUGENOL;-;-;-;-;-;-;-;-;-;-;CPD-8647;CPD-14529;-;-;-;-;-;-;-;-;-;-;-;-;-	10820;20354;-;-;-;-;-;-;-;-;-;-;-;-;-;-;-;-;-;-;-;-;4775;20724;853433;3314;7643;31219;16846;13654;6428929;5314180;7590;62341;31231;21648;7654;61010;148535;10281;3611;535169;5318556;595928;3018936;42978;61400;75187;87085;87083	9	p-Cumate;Evodone;beta-Thujaplicin;gamma-Thujaplicin;Eugenol;Isoeugenol;Phenethyl_acetate;Dihydrosafrole;(2E,4E,6E)-2,6-Dimethylocta-2,4,6-trienedial	C06578;C09858;C09904;C09905;C10453;C10469;C12303;C19229;C19729
M166T154	166.085	2.56276	105168	105335	90928.4	91192.5	95961.4	88508.1	19898.4	24023.7	19853.4	24702.4	21563	23635.8	53565.3	56779.6	52822.2	54012.3	[36][M]+	[M+K+HCOOH]+ 81.1168 [M+Na+HCOOH]+ 97.0907 [M+H+HCOOH]+ 119.073	58	1	1	Phenylalanine	Organic acids and derivatives	Carboxylic acids and derivatives	HMDB0000159	C00079	-	23	5-(3-Pyridyl)-2-hydroxytetrahydrofuran;L-Phenylalanine;3-Pyridinebutanoic acid;Benzocaine;Norsalsolinol;Gentiatibetine;Ethyl 2-aminobenzoate;Methyl N-methylanthranilate;Benzyl glycinate;4-Hydroxy-1-(3-pyridinyl)-1-butanone;3-phenylprop-2-enoic acid;3-(2-hydroxyphenyl)prop-2-enal;(2Z)-2-hydroxy-3-phenylprop-2-enal;(2E)-3-(3-hydroxyphenyl)prop-2-enal;3-phenyloxirane-2-carbaldehyde;3-(4-hydroxypheny…	HMDB0062407;HMDB0000159;HMDB0001007;HMDB0004992;HMDB0006044;HMDB0033485;HMDB0033589;HMDB0034169;HMDB0059934;HMDB0062402;HMDB0128078;HMDB0134039;HMDB0135273;HMDB0135274;HMDB0135275;HMDB0135648;HMDB0000567;HMDB0000930;HMDB0031725;HMDB0032947;HMDB0035243;HMDB0036626;HMDB0040986	Organoheterocyclic compounds;Organic acids and derivatives;Organoheterocyclic compounds;Benzenoids;Organoheterocyclic compounds;Organoheterocyclic compounds;Benzenoids;Benzenoids;Organic acids and derivatives;Organic oxygen compounds;Phenylpropanoids and polyketides;Phenylpropanoids and polyketides;Phenylpropanoids and polyketides;Phenylpropanoids and polyketides;Benzenoids;Phenylpropanoids and p…	C19578;C00079;-;C07527;-;-;-;-;-;C19565;-;-;-;-;-;-;C10438;C00423;-;-;C17268;C02274;C05608	-;PHE;4-3-PYRIDYL-BUTANOATE;-;-;-;-;-;-;-;-;-;-;-;-;-;CPD-674;CPD-674;-;-;CPD-9949;DIHYDROCOUMARIN;COUMARALDEHYDE	179630;6140;114;2337;36937;5317559;6877;6826;409140;107819;-;-;-;-;-;-;5372954;444539;5318169;70972;11363;660;641301	17	L-Phenylalanine;Phenylalanine;D-Phenylalanine;Benzocaine;Tricaine;Metolcarb;4-Hydroxy-1-(3-pyridinyl)-1-butanone;5-(3-Pyridyl)-2-hydroxytetrahydrofuran;L-beta-Phenylalanine;D-beta-Phenylalanine;trans-Cinnamate;Dihydrocoumarin;4-Hydroxycinnamyl_aldehyde;3-Hydroxy-1-indanone;3-Isochromanone;Cinnamic_acid;Pyruvophenone	C00079;C02057;C02265;C07527;C18090;C18747;C19565;C19578;C20487;C20488;C00423;C02274;C05608;C07720;C07728;C10438;C17268
M166T62	166.085	1.04091	1088.29	2757.94	2950.63	827.117	1432.46	1796.48	2310.86	2558.17	2154.68	2310.98	1885.72	2262.82	2044.84	2426.23	2170.74	2961.19	-	-	130	1	1	L-(-)-Phenylalanine	Organic acids and derivatives	Carboxylic acids and derivatives	NA	NA	-	23	5-(3-Pyridyl)-2-hydroxytetrahydrofuran;L-Phenylalanine;3-Pyridinebutanoic acid;Benzocaine;Norsalsolinol;Gentiatibetine;Ethyl 2-aminobenzoate;Methyl N-methylanthranilate;Benzyl glycinate;4-Hydroxy-1-(3-pyridinyl)-1-butanone;3-phenylprop-2-enoic acid;3-(2-hydroxyphenyl)prop-2-enal;(2Z)-2-hydroxy-3-phenylprop-2-enal;(2E)-3-(3-hydroxyphenyl)prop-2-enal;3-phenyloxirane-2-carbaldehyde;3-(4-hydroxypheny…	HMDB0062407;HMDB0000159;HMDB0001007;HMDB0004992;HMDB0006044;HMDB0033485;HMDB0033589;HMDB0034169;HMDB0059934;HMDB0062402;HMDB0128078;HMDB0134039;HMDB0135273;HMDB0135274;HMDB0135275;HMDB0135648;HMDB0000567;HMDB0000930;HMDB0031725;HMDB0032947;HMDB0035243;HMDB0036626;HMDB0040986	Organoheterocyclic compounds;Organic acids and derivatives;Organoheterocyclic compounds;Benzenoids;Organoheterocyclic compounds;Organoheterocyclic compounds;Benzenoids;Benzenoids;Organic acids and derivatives;Organic oxygen compounds;Phenylpropanoids and polyketides;Phenylpropanoids and polyketides;Phenylpropanoids and polyketides;Phenylpropanoids and polyketides;Benzenoids;Phenylpropanoids and p…	C19578;C00079;-;C07527;-;-;-;-;-;C19565;-;-;-;-;-;-;C10438;C00423;-;-;C17268;C02274;C05608	-;PHE;4-3-PYRIDYL-BUTANOATE;-;-;-;-;-;-;-;-;-;-;-;-;-;CPD-674;CPD-674;-;-;CPD-9949;DIHYDROCOUMARIN;COUMARALDEHYDE	179630;6140;114;2337;36937;5317559;6877;6826;409140;107819;-;-;-;-;-;-;5372954;444539;5318169;70972;11363;660;641301	17	L-Phenylalanine;Phenylalanine;D-Phenylalanine;Benzocaine;Tricaine;Metolcarb;4-Hydroxy-1-(3-pyridinyl)-1-butanone;5-(3-Pyridyl)-2-hydroxytetrahydrofuran;L-beta-Phenylalanine;D-beta-Phenylalanine;trans-Cinnamate;Dihydrocoumarin;4-Hydroxycinnamyl_aldehyde;3-Hydroxy-1-indanone;3-Isochromanone;Cinnamic_acid;Pyruvophenone	C00079;C02057;C02265;C07527;C18090;C18747;C19565;C19578;C20487;C20488;C00423;C02274;C05608;C07720;C07728;C10438;C17268
M167T374	167.07	6.22576	5258.53	4363.04	4919.06	3499.11	5194.44	4271.58	4420.29	4503.07	4807.07	4467.92	5460.22	4704.94	4626.43	4814.05	4209.92	4133.19	-	[M+H-C2H4]+ 194.094	141	1	1	Ethylparaben	Benzenoids	Benzene and substituted derivatives	HMDB0032573	null	-	41	2-(3-methylbut-2-en-1-yl)benzene-1,3,5-triol;2-(4-hydroxy-3-methylbut-2-en-1-yl)benzene-1,3-diol;3-(3-methylbut-2-en-1-yl)benzene-1,2,4-triol;2-[(3,3-dimethyloxiran-2-yl)methyl]benzene-1,3-diol;2-[(2E)-4-hydroxy-3-methylbut-2-en-1-yl]benzene-1,3-diol;2-[(1E)-3-hydroxy-3-methylbut-1-en-1-yl]benzene-1,3-diol;3-[(1E)-3-methylbut-1-en-1-yl]benzene-1,2,4-triol;2-[(1E)-3-methylbut-1-en-1-yl]benzene-1,3…	HMDB0124918;HMDB0126161;HMDB0126162;HMDB0126163;HMDB0126262;HMDB0126462;HMDB0126463;HMDB0126464;HMDB0126465;HMDB0126466;HMDB0132270;HMDB0133190;HMDB0133191;HMDB0133192;HMDB0133193;HMDB0133194;HMDB0133463;HMDB0133484;HMDB0133515;HMDB0133538;HMDB0141323;HMDB0031517;HMDB0031984;HMDB0032575;HMDB0032590;HMDB0034206;HMDB0034990;HMDB0036432;HMDB0037271;HMDB0040730;HMDB0041194;HMDB0041505;HMDB0041506;HMD…	Benzenoids;Benzenoids;Lipids and lipid-like molecules;Benzenoids;Benzenoids;Phenylpropanoids and polyketides;Lipids and lipid-like molecules;Benzenoids;Benzenoids;Benzenoids;Lipids and lipid-like molecules;Benzenoids;Benzenoids;Benzenoids;Lipids and lipid-like molecules;Benzenoids;Benzenoids;Benzenoids;Benzenoids;Benzenoids;Benzenoids;Organic acids and derivatives;Benzenoids;Benzenoids;Benzenoids…	-;-;-;-;-;-;-;-;-;-;-;-;-;-;-;-;-;-;-;-;-;-;-;-;C17497;-;-;-;-;-;-;-;-;-;-;-;-;-;-;-;-	-;-;-;-;-;-;-;-;-;-;-;-;-;-;-;-;-;-;-;-;-;-;-;-;-;-;-;-;-;-;-;-;-;-;-;-;-;-;-;-;-	-;-;-;-;-;-;-;-;-;-;-;-;-;-;-;-;-;-;-;-;-;11106233;11052523;7184;31211;4047281;61417;6873;5352905;16330;226486;78476;21895;10559720;90232;55250550;-;107276;3033606;20364938;52856	2	Zingerone;Isobutylparaben	C17497;C20342
M169T159	169.049	2.64612	6671	6456.21	7171.26	7318	7125.6	7307.26	1589.01	1854.52	1531.93	1915.96	1369.9	1527.67	4523.96	4329.92	4183.16	5010.8	[39][M]+	[M+H-C6H10O5]+ 330.093	4404	1	1	Vanillic acid	Benzenoids	Benzene and substituted derivatives	HMDB0000484	C06672	-	17	Vanillic acid;3, 5-Dihydroxyphenylacetic acid;3-hydroxy-5-methoxybenzoic acid;3-hydroxy-2-methoxybenzoic acid;Homogentisic acid;3-Hydroxymandelic acid;p-Hydroxymandelic acid;3,4-Dihydroxybenzeneacetic acid;5-Methoxysalicylic acid;3,4-Dihydroxymandelaldehyde;2',4',6'-Trihydroxyacetophenone;2,6-Dimethoxy-1,4-benzoquinone;3-Acetyl-4-hydroxy-6-methyl-2H-pyran-2-one;Thermophillin;3-Methoxysalicylic ac…	HMDB0000484;HMDB0094709;HMDB0125536;HMDB0140902;HMDB0000130;HMDB0000750;HMDB0000822;HMDB0001336;HMDB0001868;HMDB0006242;HMDB0029644;HMDB0029673;HMDB0033129;HMDB0034335;HMDB0059713;HMDB0060003;HMDB0131176	Benzenoids;Benzenoids;Benzenoids;Unknow;Benzenoids;Benzenoids;Benzenoids;Benzenoids;Benzenoids;Benzenoids;Benzenoids;Organic oxygen compounds;Organic oxygen compounds;Organic oxygen compounds;Benzenoids;Benzenoids;Benzenoids	C06672;-;-;-;C00544;-;C11527;C01161;-;C05577;-;C10331;-;C01692;-;-;-	CPD-2042;-;-;-;-;-;CPD-105;CPD-782;-;-;-;-;-;-;-;-;-	8468;-;-;-;780;86957;328;547;75787;151725;68073;68262;54678494;101405;70140;12575;-	14	Homogentisate;3,4-Dihydroxyphenylacetate;Orsellinate;(S)-4-Hydroxymandelate;4-Hydroxypheoxyacetate;(R)-4-Hydroxymandelate;3,4-Dihydroxymandelaldehyde;2,6-Dihydroxyphenylacetate;Vanillate;2-Hydroxy-6-oxoocta-2,4,7-trienoate;2,6-Dimethoxybenzoquinone;4-Hydroxymandelate;4-Hydroxymethylsalicylate;1,2-Dihydrophthalic_acid	C00544;C01161;C01839;C03198;C03235;C05343;C05577;C06207;C06672;C07087;C10331;C11527;C14109;C16215
M170T416	170.096	6.94128	7285.44	12966.7	17033.3	5756.06	13902.5	27818.1	11243.1	6826.87	22742.1	8943.61	20139.5	12603.3	23943.3	13110	23733.2	7022.45	-	-	3736	1	1	3-(4-Hydroxyphenyl)-1-propanol	Benzenoids	Benzene and substituted derivatives	HMDB0032599	null	-	2	4-Aminobiphenyl;Diphenylamine	HMDB0013195;HMDB0032562	Benzenoids;Benzenoids	C10998;C11016	-;-	7102;11487	3	4-Aminobiphenyl;Diphenylamine;5-Aminoacenaphthene	C10998;C11016;C19319
M170T415	170.117	6.9157	18293.3	6051	12042.4	8893.89	21862.1	12313.5	17932.5	10175.2	10625.6	7629.94	9399.87	13116.4	20083.7	18758.9	17205.1	16656	[41][M]+	-	4744	1	1	3-(4-Hydroxyphenyl)-1-propanol	Benzenoids	Benzene and substituted derivatives	HMDB0032599	null	-	14	Homoarecoline;3-ethyl-5-methoxyphenol;2-Isopropyl-1,4-benzenediol;3-(4-Hydroxyphenyl)-1-propanol;3-(5-Methyl-2-furanyl)butanal;2-Propenyl 2,4-hexadienoate;1-(2-Furanyl)-1-pentanone;4-(Ethoxymethyl)phenol;4-Ethyl-2-methoxyphenol;2,6,6-Trimethyl-2-cyclohexene-1,4-dione;2-(Ethoxymethyl)phenol;(Dimethoxymethyl)benzene;2-Isopropoxyphenol;3,5-Dimethoxytoluene	HMDB0038321;HMDB0125537;HMDB0032132;HMDB0032599;HMDB0036169;HMDB0036227;HMDB0039801;HMDB0039956;HMDB0040175;HMDB0040216;HMDB0040449;HMDB0041326;HMDB0041804;HMDB0059853	Alkaloids and derivatives;Benzenoids;Benzenoids;Benzenoids;Organoheterocyclic compounds;Lipids and lipid-like molecules;Organooxygen compounds;Benzenoids;Benzenoids;Organooxygen compounds;Benzenoids;Benzenoids;Benzenoids;Benzenoids	-;-;-;-;-;-;-;-;-;-;-;-;-;-	-;-;-;-;-;-;-;-;-;-;-;-;-;CPD-9502	34167;-;75370;82452;3578033;6435833;231325;93781;62465;62374;3486665;62375;20949;77844	2	Piperidione;3-Isopropylcatechol	C17730;C01014
M171T159	171.065	2.65605	18465	16199.1	18454.8	19101.5	18603.3	18613	12339.1	13477.6	11437.1	13695.9	12798.5	12591.9	16068.3	14927.4	15149.5	16269.9	[42][M]+	[M+H-C6H10O5]+ 332.11	75	1	1	3,4-Methyleneadipic acid	Lipids and lipid-like molecules	Fatty Acyls	HMDB0059756	null	-	12	3,5-dimethoxybenzene-1,2-diol;3,4-dimethoxybenzene-1,2-diol;2,3-dimethoxybenzene-1,4-diol;4,5-dimethoxybenzene-1,3-diol;3,4-Dihydroxyphenylglycol;Furaneol acetate;Herierin III;Herierin IV;3,4-Methyleneadipic acid;2,6-dimethoxybenzene-1,4-diol;(3-Aminopropoxy)guanidine;1-Nitrohexane	HMDB0132906;HMDB0133971;HMDB0133972;HMDB0133982;HMDB0000318;HMDB0032966;HMDB0038760;HMDB0038761;HMDB0059756;HMDB0132907;HMDB0039228;HMDB0013812	Benzenoids;Benzenoids;Benzenoids;Benzenoids;Benzenoids;Organoheterocyclic compounds;Organoheterocyclic compounds;Organoheterocyclic compounds;Lipids and lipid-like molecules;Benzenoids;Organic nitrogen compounds;Organic 1,3-dipolar compounds	-;-;-;-;C05576;-;-;-;-;-;-;-	-;-;-;-;-;-;-;-;-;-;-;-	-;-;-;-;91528;61334;131340;131341;-;-;126170;-	7	3,4-Dihydroxyphenylethyleneglycol;1,6-Dihydroxy-5-methylcyclohexa-2,4-dienecarboxylate;cis-1,2-Dihydroxy-4-methylcyclohexa-3,5-diene-1-carboxylate;1,2-Dihydroxy-6-methylcyclohexa-3,5-dienecarboxylate;2-Hydroxy-6-oxo-octa-2,4-dienoate;Penicillic_acid;Penicillic_acid	C05576;C06720;C06729;C06731;C07123;C16804;C19495
M172T418	172.133	6.97165	67483.6	31092.1	40115.3	27933.7	76288.9	31898.9	70124.3	23116.6	49540.3	39295.2	41049.2	32796.5	69875.3	71657.7	43387.1	64960.7	[44][M]+	-	3734	1	1	Gabapentin	Organic acids and derivatives	Carboxylic acids and derivatives	HMDB0005015	null	-	12	Gabapentin;Methyl 2-octynoate;2,4-Hexadienyl propionate;2-Nonenoic acid gamma-lactone;(E)-2,6-Dimethyl-2,5-heptadienoic acid;3,5,5-Trimethyl-1,2-cyclohexanedione;Enol-3,5,5-Trimethyl-1,2-cyclohexanedione;Octahydro-2H-1-benzopyran-2-one;Allyl hexenoate;xi-2,2,6-Trimethyl-1,4-cyclohexanedione;Anapear;4-Oxo-2-nonenal	HMDB0005015;HMDB0031302;HMDB0032314;HMDB0032442;HMDB0035135;HMDB0036177;HMDB0036239;HMDB0037276;HMDB0038268;HMDB0038697;HMDB0040285;HMDB0060285	Organic acids and derivatives;Lipids and lipid-like molecules;Organic acids and derivatives;Organoheterocyclic compounds;Lipids and lipid-like molecules;Organic oxygen compounds;Organic oxygen compounds;Organoheterocyclic compounds;Lipids and lipid-like molecules;Organic oxygen compounds;Lipids and lipid-like molecules;Organic oxygen compounds	-;-;-;-;-;-;-;-;-;-;-;-	CPD-16562;-;-;-;-;-;-;-;-;-;-;-	3446;8092;6386721;89559;-;-;551084;20487;11812127;30181;10986465;-	1	Boschnialactone	C09772
M172T232	172.133	3.85878	18843	18575.7	18687.5	18117.6	19639	19976	19780.6	18295.9	18958.7	17693.3	17695.7	18122.1	21498.4	19627.6	17359.9	16714.6	[45][M]+	-	48	1	1	(E)-2,6-Dimethyl-2,5-heptadienoic acid	Lipids and lipid-like molecules	Fatty Acyls	HMDB0035135	null	-	12	Gabapentin;Methyl 2-octynoate;2,4-Hexadienyl propionate;2-Nonenoic acid gamma-lactone;(E)-2,6-Dimethyl-2,5-heptadienoic acid;3,5,5-Trimethyl-1,2-cyclohexanedione;Enol-3,5,5-Trimethyl-1,2-cyclohexanedione;Octahydro-2H-1-benzopyran-2-one;Allyl hexenoate;xi-2,2,6-Trimethyl-1,4-cyclohexanedione;Anapear;4-Oxo-2-nonenal	HMDB0005015;HMDB0031302;HMDB0032314;HMDB0032442;HMDB0035135;HMDB0036177;HMDB0036239;HMDB0037276;HMDB0038268;HMDB0038697;HMDB0040285;HMDB0060285	Organic acids and derivatives;Lipids and lipid-like molecules;Organic acids and derivatives;Organoheterocyclic compounds;Lipids and lipid-like molecules;Organic oxygen compounds;Organic oxygen compounds;Organoheterocyclic compounds;Lipids and lipid-like molecules;Organic oxygen compounds;Lipids and lipid-like molecules;Organic oxygen compounds	-;-;-;-;-;-;-;-;-;-;-;-	CPD-16562;-;-;-;-;-;-;-;-;-;-;-	3446;8092;6386721;89559;-;-;551084;20487;11812127;30181;10986465;-	1	Boschnialactone	C09772
M175T52	175.118	0.8623	12849.6	12031.3	7135.5	6853.76	11444.8	11085.5	11464.2	11990.9	10108.5	12216	9773.41	11551.7	12170.2	12367.9	11485.9	10715.6	-	-	7043	1	1	Arginine	Organic acids and derivatives	Carboxylic acids and derivatives	HMDB0000517	C00062	-	2	L-Arginine;D-Arginine	HMDB0000517;HMDB0003416	Organic acids and derivatives;Organic acids and derivatives	C00062;C00792	ARG;CPD-220	6322;71070	3	L-Arginine;D-Arginine;Amino_acid(Arg-)	C00062;C00792;C02385
M175T201	175.147	3.35228	1098.54	1450.02	1202.51	1273.21	1396.37	1126.34	22757.5	14737.4	14613.8	25635.3	14764.6	16266	7516.84	7841.63	7542.07	7924.81	-	-	4625	1	1	1-Methyl-4-(1-methyl-2-propenyl)-benzene	Lipids and lipid-like molecules	Prenol lipids	HMDB0061824	null	-	4	5,7alpha-Dihydro-1,4,4,7a-tetramethyl-4H-indene;1,2,3,4,Tetrahydro-1,5,7-trimethylnapthalene;alpha-Ionene;1-Methyl-4-(1-methyl-2-propenyl)-benzene	HMDB0036683;HMDB0059696;HMDB0059826;HMDB0061824	Hydrocarbons;Benzenoids;Benzenoids;Lipids and lipid-like molecules	-;-;-;-	-;-;-;-	528761;529436;68057;84398	0	-	-
M177T60	177.039	1.00212	691.671	950.929	817.731	1069.86	861.687	1170.1	5866	4590.66	5039.97	4613.87	4446.11	4989.39	2850.8	2764.58	2345.02	2331.92	-	-	3589	1	1	Vitamin C	Organoheterocyclic compounds	Dihydrofurans	HMDB0000044	C00072	-	3	Ascorbic acid;D-Glucurono-6,3-lactone;1,2,3-Propanetricarboxylic acid	HMDB0000044;HMDB0006355;HMDB0031193	Organoheterocyclic compounds;Organoheterocyclic compounds;Organic acids and derivatives	C00072;C02670;C19806	ASCORBATE;CPD-526;-	54670067;2724333;14925	13	Ascorbate;D-Glucuronolactone;2-Hydroxy-3-oxoadipate;L-xylo-Hexulonolactone;D-Glucurono-6,2-lactone;5-Dehydro-4-deoxy-D-glucuronate;(4S)-4,6-Dihydroxy-2,5-dioxohexanoate;(4S,5S)-4,5-Dihydroxy-2,6-dioxohexanoate;Parapyruvate;D-Galacturonolactone;2-Dehydro-D-glucono-1,5-lactone;Propane-1,2,3-tricarboxylate;Erythorbic_acid	C00072;C02670;C03217;C03289;C03387;C04053;C04349;C04471;C06033;C06430;C06440;C19806;C20364
M178T153	178.122	2.55717	6275.45	10826	10806.1	5956.51	6486.85	6045.63	5345.79	8514.73	5819.49	6609.89	6449.05	6205.89	6789.2	6167.93	6823.19	6695.95	-	-	3855	1	1	2-Methylmethcathinone	-	-	NA	NA	-	14	Phenmetrazine;(S)-Valerianine;7-Ethyl-2,3,6,7-tetrahydrocyclopent[b]azepin-8(1H)-one;2,3,6,7-Tetrahydro-6,7-dimethylcyclopent[b]azepin-8(1H)-one;1-(2,3-Dihydro-1H-pyrrolizin-5-yl)-1-butanone;2,3-Dihydro-7-methyl-5-propanoyl-1H-pyrrolizine;2,3-Dihydro-6-methyl-5-propanoyl-1H-pyrrolizine;1-(2,3-Dihydro-5-ethyl-1H-pyrrolizin-7-yl)ethanone;5-Acetyl-2,3-dihydro-6,7-dimethyl-1H-pyrrolizine;1-(2,3-Dihyd…	HMDB0014968;HMDB0033484;HMDB0039664;HMDB0039667;HMDB0040014;HMDB0040017;HMDB0040018;HMDB0040019;HMDB0040020;HMDB0040027;HMDB0041923;HMDB0031567;HMDB0035207;HMDB0038790	Organoheterocyclic compounds;Organoheterocyclic compounds;Organoheterocyclic compounds;Organoheterocyclic compounds;Organoheterocyclic compounds;Organoheterocyclic compounds;Organoheterocyclic compounds;Organoheterocyclic compounds;Organoheterocyclic compounds;Organoheterocyclic compounds;Organic oxygen compounds;Phenylpropanoids and polyketides;Benzenoids;Benzenoids	-;C09991;-;-;-;-;-;-;-;-;-;-;-;-	-;-;-;-;-;-;-;-;-;-;-;-;-;-	4762;182008;-;6428978;-;-;-;-;6429128;-;45266826;5355902;562563;61243	2	Phenmetrazine;Valerianine	C07432;C09991
M179T348	179.106	5.79337	9589.8	8785.57	8166.33	8498.59	9057.42	8363.12	9152.09	9399.87	8763.08	8831.93	9425.34	9617.36	10080.4	8258.9	9619.8	10526.2	-	-	6667	1	1	1-Phenylethyl propanoate	Benzenoids	Benzene and substituted derivatives	HMDB0040287	null	-	31	2-(3-methylbut-2-en-1-yl)benzene-1,3-diol;2-[(1E)-3-methylbut-1-en-1-yl]benzene-1,3-diol;1-(4-hydroxyphenyl)pentan-3-one;4-(3-methylbut-2-en-1-yl)benzene-1,3-diol;4-(3-methoxyphenyl)butan-2-one;3-hydroxy-3-methyl-4-phenylbutan-2-one;4-hydroxy-3-methyl-4-phenylbutan-2-one;4-(3-hydroxyphenyl)-3-methylbutan-2-one;4-(4-hydroxyphenyl)-3-methylbutan-2-one;3-benzyl-4-hydroxybutan-2-one;1-hydroxy-3-methy…	HMDB0126149;HMDB0126449;HMDB0132981;HMDB0133181;HMDB0133469;HMDB0133682;HMDB0133683;HMDB0133684;HMDB0133685;HMDB0133686;HMDB0133687;HMDB0002043;HMDB0031250;HMDB0031864;HMDB0033376;HMDB0033386;HMDB0033597;HMDB0035013;HMDB0036235;HMDB0036385;HMDB0037680;HMDB0037708;HMDB0038179;HMDB0040287;HMDB0040356;HMDB0040411;HMDB0040425;HMDB0040426;HMDB0040583;HMDB0040800;HMDB0041553	Benzenoids;Benzenoids;Benzenoids;Benzenoids;Benzenoids;Benzenoids;Benzenoids;Benzenoids;Benzenoids;Benzenoids;Benzenoids;Lipids and lipid-like molecules;Benzenoids;Benzenoids;Benzenoids;Benzenoids;Benzenoids;Benzenoids;Benzenoids;Lipids and lipid-like molecules;Benzenoids;Benzenoids;Lipids and lipid-like molecules;Benzenoids;Benzenoids;Lipids and lipid-like molecules;Benzenoids;Benzenoids;Benzeno…	-;-;-;-;-;-;-;-;-;-;-;-;-;C10454;-;C17663;-;-;-;-;-;-;-;-;-;-;-;-;-;-;C10478	-;-;-;-;-;-;-;-;-;-;-;-;-;-;-;-;-;-;-;-;-;-;-;-;-;-;-;-;-;-;-	-;-;-;-;-;-;-;-;-;-;-;16757;7646;7127;7650;31226;61007;31225;61464;281254;61954;7685;20472052;8432;3083821;16237;221641;62553;61048;5354280;1549045	8	Methyleugenol;Methylisoeugenol;4-t-Butylbenzoic_acid;1,1-Dimethylethyl_benzoate;3-Phenylpropyl_acetate;2-Phenylpropyl_acetate;1-Phenylpropyl_acetate;3,5-Dimethoxyallylbenzene	C10454;C10478;C14535;C14709;C17663;C17665;C17666;C17782
M179T313	179.142	5.2152	3060.91	3435.08	2994.17	3126.4	3156.19	4958.13	2260.12	2337.82	1472.53	2226.75	1785.09	2228.93	2697.47	2617.53	2214.84	2604.04	-	-	5521	1	1	11-Methyl-7-oxatetracyclo[6.3.1.01,6.04,11]dodecane	Lipids and lipid-like molecules	Prenol lipids	HMDB0035055	null	-	11	Propofol;Tricycloekasantal;4-Methyl-1-phenyl-2-pentanol;3-Methyl-1-phenyl-3-pentanol;2,5-Diisopropylphenol;11-Methyl-7-oxatetracyclo[6.3.1.01,6.04,11]dodecane;7-Isopropyl-5-methylbicyclo[2.2.2]oct-5-en-2-one;2-Ethoxy-1-methyl-4-(1-methylethyl)benzene;Quinceoxepine;Geijerone;Nicotine imine	HMDB0014956;HMDB0031194;HMDB0031568;HMDB0031731;HMDB0032579;HMDB0035055;HMDB0036681;HMDB0037272;HMDB0038107;HMDB0038194;HMDB0001010	Benzenoids;Lipids and lipid-like molecules;Benzenoids;Benzenoids;Lipids and lipid-like molecules;Lipids and lipid-like molecules;Organic oxygen compounds;Lipids and lipid-like molecules;Organooxygen compounds;Lipids and lipid-like molecules;Alkaloids and derivatives	-;-;-;-;-;-;-;-;-;-;-	-;-;-;-;-;-;-;-;-;-;CPD-3186	4943;-;62661;61516;93189;-;57446842;527268;-;13919499;431	2	Propofol;4-n-Hexylphenol	C07523;C14465
M180T54	180.086	0.901592	27054.6	27499.8	25931.5	29596.6	29588.3	29554.6	29043.2	30100.5	28123	32505.9	31552.5	32343.7	33770.2	29268.1	29296.6	32267.6	[46][M]+	-	4211	1	1	3-Hydroxyadipic acid	Organic acids and derivatives	Hydroxy acids and derivatives	HMDB0000345	null	-	13	Glucosamine;Fructosamine;beta-D-Glucosamine;2-Hydroxyadipic acid;3-Hydroxyadipic acid;3-Hydroxymethylglutaric acid;2(R)-Hydroxyadipic acid;Levoglucosan;D-1-Deoxy-erythro-hexo-2,3-diulose;Diethyl dicarbonate;D-1,5-Anhydrofructose;2-Hydroxy-2-ethylsuccinic acid;(-)-1-Methylpropyl 1-propenyl disulfide	HMDB0001514;HMDB0002030;HMDB0030091;HMDB0000321;HMDB0000345;HMDB0000355;HMDB0000368;HMDB0000640;HMDB0029934;HMDB0032873;HMDB0041561;HMDB0059758;HMDB0034426	Organic oxygen compounds;Organic oxygen compounds;Organooxygen compounds;Lipids and lipid-like molecules;Organic acids and derivatives;Lipids and lipid-like molecules;Lipids and lipid-like molecules;Organoheterocyclic compounds;Organic oxygen compounds;Organic acids and derivatives;Organoheterocyclic compounds;Lipids and lipid-like molecules;Organosulfur compounds	C00329;-;C08349;C02360;-;C03761;-;-;-;C11592;-;C02488;-	GLUCOSAMINE;-;-;-;-;-;-;-;-;DIETHYLPYROCARBONATE;-;-;-	439213;20484;441477;193530;151913;1662;9855559;2724705;-;3051;14299935;439736;-	33	D-Glucosamine;1-Amino-1-deoxy-scyllo-inositol;D-Galactosamine;D-Mannosamine;Nojirimycin;beta-D-Glucosamine;Kanosamine;neo-Inosamine-2;L-Altrosamine;D-Allosamine;D-Gulosamine;L-Idosamine;D-Talosamine;Lichenin;(R)-3,3-Dimethylmalate;3-Ethylmalate;2-Hydroxyadipate;(R)-2-Ethylmalate;L-Rhamnono-1,4-lactone;(2R,3S)-2,3-Dimethylmalate;3-Hydroxy-3-methylglutarate;2-Dehydro-3-deoxy-L-fuconate;2-Dehydro-3-…	C00329;C01214;C02262;C03570;C06763;C08349;C12212;C17578;C21035;C21038;C21048;C21051;C21060;C00478;C01088;C01989;C02360;C02488;C02991;C03652;C03761;C03827;C03979;C06158;C06159;C06474;C06478;C06485;C11592;C16390;C17209;C18028;C20902
M180T97	180.101	1.61483	1319.06	1072.29	1301.5	1103.71	1440.8	1443.14	374.527	368.963	477.921	436.279	376.906	490.517	580.436	696.697	720.518	660.484	-	-	6436	1	1	(R)-3-Amino-4-phenylbutyric acid	Lipids and lipid-like molecules	-	NA	NA	-	37	2(N)-Methyl-norsalsolinol;(R)-Salsolinol;alpha-Methylphenylalanine;N-methylphenylalanine;Maltoxazine;3,5-Dimethylphenyl methylcarbamate;Ethyl N-methylanthranilate;1,2,3,4,5,6-Hexahydro-5-(1-hydroxyethylidene)-7H-cyclopenta[b]pyridin-7-one;2,3-Dihydro-5-(3-hydroxypropanoyl)-1H-pyrrolizine;3,4-Methylenedioxyamphetamine;Salsolinol;4-(3-hydroxyphenyl)but-3-en-2-one;(2E)-2-methyl-3-phenylprop-2-enoic …	HMDB0001189;HMDB0005199;HMDB0029223;HMDB0029224;HMDB0030372;HMDB0031811;HMDB0033763;HMDB0039655;HMDB0040021;HMDB0041931;HMDB0042012;HMDB0133504;HMDB0133594;HMDB0133595;HMDB0133596;HMDB0133597;HMDB0133598;HMDB0133599;HMDB0133747;HMDB0133748;HMDB0133749;HMDB0133750;HMDB0133751;HMDB0133752;HMDB0133755;HMDB0135643;HMDB0141046;HMDB0141158;HMDB0029714;HMDB0032611;HMDB0033591;HMDB0033830;HMDB0033833;HMD…	Organoheterocyclic compounds;Organoheterocyclic compounds;Phenylpropanoids and polyketides;Organic acids and derivatives;Organoheterocyclic compounds;Benzenoids;Benzenoids;Organoheterocyclic compounds;Organoheterocyclic compounds;Organoheterocyclic compounds;Organoheterocyclic compounds;Phenylpropanoids and polyketides;Phenylpropanoids and polyketides;Phenylpropanoids and polyketides;Phenylpropan…	-;C09642;-;-;-;C18771;-;-;-;C07577;C09642;-;-;-;-;-;-;-;-;-;-;-;-;-;-;-;-;-;-;C10475;C10490;-;-;-;-;-;-	-;-;-;-;-;-;-;-;-;-;-;-;-;-;-;-;-;-;-;-;-;-;-;-;-;-;-;-;-;-;-;-;-;-;-;-;-	37764;54456;108055;4657542;-;17563;101365;-;6428976;1614;91588;-;-;-;-;-;-;-;-;-;-;-;-;-;-;-;-;-;11367177;641294;5144;641298;6428458;9793908;-;11406;0	18	Phenacetin;(-)-Salsolinol;Fusaric_acid;Xylylcarb;L-Homophenylalanine;XMC;Propham;(2S,3S)-3-Methylphenylalanine;cis-1,2-Dihydronaphthalene-1,2-diol;(1S,2S)-1,2-Dihydronaphthalene-1,2-diol;1,2-Dihydronaphthalene-1,2-diol;Methyl_cinnamate;Isosafrole;p-Methoxycinnamaldehyde;Safrole;4-Hydroxycinnamoylmethane;trans-2-Phenylcyclopropanecarboxylic_acid;Eugenol_quinone_methide	C07591;C09642;C10146;C14579;C17235;C18771;C18887;C20895;C04314;C04514;C06205;C06358;C10472;C10475;C10490;C12088;C15419;C20269
M180T69	180.101	1.15738	1157.94	1043.79	1523.49	1141.83	1036.65	1094.13	1238.42	1594.03	2115	1488.16	1276.06	2030.06	568.297	750.324	626.734	433.945	-	-	44	1	1	Cinnamyl formate	Benzenoids	Benzene and substituted derivatives	HMDB0040577	null	-	37	2(N)-Methyl-norsalsolinol;(R)-Salsolinol;alpha-Methylphenylalanine;N-methylphenylalanine;Maltoxazine;3,5-Dimethylphenyl methylcarbamate;Ethyl N-methylanthranilate;1,2,3,4,5,6-Hexahydro-5-(1-hydroxyethylidene)-7H-cyclopenta[b]pyridin-7-one;2,3-Dihydro-5-(3-hydroxypropanoyl)-1H-pyrrolizine;3,4-Methylenedioxyamphetamine;Salsolinol;4-(3-hydroxyphenyl)but-3-en-2-one;(2E)-2-methyl-3-phenylprop-2-enoic …	HMDB0001189;HMDB0005199;HMDB0029223;HMDB0029224;HMDB0030372;HMDB0031811;HMDB0033763;HMDB0039655;HMDB0040021;HMDB0041931;HMDB0042012;HMDB0133504;HMDB0133594;HMDB0133595;HMDB0133596;HMDB0133597;HMDB0133598;HMDB0133599;HMDB0133747;HMDB0133748;HMDB0133749;HMDB0133750;HMDB0133751;HMDB0133752;HMDB0133755;HMDB0135643;HMDB0141046;HMDB0141158;HMDB0029714;HMDB0032611;HMDB0033591;HMDB0033830;HMDB0033833;HMD…	Organoheterocyclic compounds;Organoheterocyclic compounds;Phenylpropanoids and polyketides;Organic acids and derivatives;Organoheterocyclic compounds;Benzenoids;Benzenoids;Organoheterocyclic compounds;Organoheterocyclic compounds;Organoheterocyclic compounds;Organoheterocyclic compounds;Phenylpropanoids and polyketides;Phenylpropanoids and polyketides;Phenylpropanoids and polyketides;Phenylpropan…	-;C09642;-;-;-;C18771;-;-;-;C07577;C09642;-;-;-;-;-;-;-;-;-;-;-;-;-;-;-;-;-;-;C10475;C10490;-;-;-;-;-;-	-;-;-;-;-;-;-;-;-;-;-;-;-;-;-;-;-;-;-;-;-;-;-;-;-;-;-;-;-;-;-;-;-;-;-;-;-	37764;54456;108055;4657542;-;17563;101365;-;6428976;1614;91588;-;-;-;-;-;-;-;-;-;-;-;-;-;-;-;-;-;11367177;641294;5144;641298;6428458;9793908;-;11406;0	18	Phenacetin;(-)-Salsolinol;Fusaric_acid;Xylylcarb;L-Homophenylalanine;XMC;Propham;(2S,3S)-3-Methylphenylalanine;cis-1,2-Dihydronaphthalene-1,2-diol;(1S,2S)-1,2-Dihydronaphthalene-1,2-diol;1,2-Dihydronaphthalene-1,2-diol;Methyl_cinnamate;Isosafrole;p-Methoxycinnamaldehyde;Safrole;4-Hydroxycinnamoylmethane;trans-2-Phenylcyclopropanecarboxylic_acid;Eugenol_quinone_methide	C07591;C09642;C10146;C14579;C17235;C18771;C18887;C20895;C04314;C04514;C06205;C06358;C10472;C10475;C10490;C12088;C15419;C20269
M181T208	181.085	3.47037	1601.04	1467.6	1635.1	1506.48	1855.04	1683.41	14564.3	18148	14273.6	15828.6	15900.9	15401.6	9452.25	9071.29	9406.96	9449.81	[47][M]+	-	3423	1	1	3-Methoxybenzenepropanoic acid	Phenylpropanoids and polyketides	Phenylpropanoic acids	HMDB0011751	null	-	35	10-hydroxy-(2E,8E)-decadien-4-ynoic Acid;4-ethenyl-2,6-dimethoxyphenol;2-(4-methoxyphenyl)propanoic acid;4-(3,4-dihydroxyphenyl)butan-2-one;3-(2-hydroxy-3-methoxyphenyl)propanal;2-(3-hydroxyprop-1-en-1-yl)-6-methoxyphenol;3-methoxy-5-(prop-2-en-1-yl)benzene-1,2-diol;2-methoxy-4-[(oxiran-2-yl)methyl]phenol;2-methoxy-4-(prop-2-en-1-yl)benzene-1,3-diol;4-methoxy-6-(prop-2-en-1-yl)benzene-1,3-diol;2-…	HMDB0062773;HMDB0127492;HMDB0129958;HMDB0133505;HMDB0134065;HMDB0134076;HMDB0135240;HMDB0135241;HMDB0135242;HMDB0135243;HMDB0135645;HMDB0135646;HMDB0135739;HMDB0135740;HMDB0141019;HMDB0141020;HMDB0141021;HMDB0141022;HMDB0141023;HMDB0141118;HMDB0141138;HMDB0141179;HMDB0011751;HMDB0012915;HMDB0029685;HMDB0031240;HMDB0032128;HMDB0032174;HMDB0032574;HMDB0032640;HMDB0033761;HMDB0037602;HMDB0037733;HMD…	Lipids and lipid-like molecules;Benzenoids;Phenylpropanoids and polyketides;Unknow;Benzenoids;Benzenoids;Benzenoids;Benzenoids;Benzenoids;Benzenoids;Benzenoids;Benzenoids;Benzenoids;Benzenoids;Phenylpropanoids and polyketides;Phenylpropanoids and polyketides;Phenylpropanoids and polyketides;Phenylpropanoids and polyketides;Phenylpropanoids and polyketides;Benzenoids;Benzenoids;Benzenoids;Phenylpr…	-;-;-;-;-;-;-;-;-;-;-;-;-;-;-;-;-;-;-;-;-;-;-;C00590;-;-;-;-;-;-;-;-;-;-;-	-;-;-;-;-;-;-;-;-;-;-;-;-;-;-;-;-;-;-;-;-;-;-;5-HYDROXY-CONIFERYL-ALCOHOL;-;-;-;-;-;-;-;-;-;-;-	9543616;-;-;-;-;-;-;-;-;-;-;-;-;-;-;-;-;-;-;-;-;-;66336;1549095;67116;15572;78103;74362;7175;60979;7695;-;6435825;-;-	3	Coniferyl_alcohol;U_0521;Isopropylparaben	C00590;C15475;C20343
M181T334	181.122	5.56213	7735.5	7993.5	7995.23	8327.92	6807.04	7757.62	5356.98	6595.14	6020.64	7352.49	7031.92	5519.44	6374.25	7158.37	6635.97	6808.47	[48][M]+	-	3068	1	1	(+)-Myrtenyl formate	Lipids and lipid-like molecules	Prenol lipids	HMDB0036669	null	-	10	2,2,7,7-Tetramethyl-1,6-dioxaspiro[4.4]nona-3,8-diene;Jasmolone;2-Phenylpropionaldehyde dimethyl acetal;Dihydroactinidiolide;(+)-Myrtenyl formate;Norecasantalic acid;Bovolide;4-(Butoxymethyl)phenol;3-tert-Butyl-4-hydroxyanisole;2-tert-Butyl-4-hydroxyanisole	HMDB0030007;HMDB0030039;HMDB0032468;HMDB0035240;HMDB0036669;HMDB0036817;HMDB0039159;HMDB0039957;HMDB0059925;HMDB0059926	Organic oxygen compounds;Organic oxygen compounds;Benzenoids;Organoheterocyclic compounds;Lipids and lipid-like molecules;Lipids and lipid-like molecules;Organoheterocyclic compounds;Benzenoids;Benzenoids;Benzenoids	-;-;-;-;-;-;-;-;-;-	-;CPD-14451;-;-;-;-;-;-;-;-	11745236;5374699;62336;27209;6429195;-;6433214;14251857;8456;6932	1	3-tert-Butyl-5-methylcatechol	C03929
M182T97	182.081	1.62087	10101.1	10088.7	9656.82	10687.4	10787.5	10903.7	2378.04	2173.32	1970.87	2698.14	2492.73	2510.87	5208.45	5371.36	5881.79	5612.77	-	[M+K+NH3]+ 126.091 [M+Na+NH3]+ 142.065 [M+H+NH3]+ 164.047	2958	1	1	Tyrosine	Organic acids and derivatives	Carboxylic acids and derivatives	HMDB0000158	C00082	-	18	Methyl Phenylglyoxalate;3-(3-hydroxyphenyl)prop-2-enoic acid;3-phenyloxirane-2-carboxylic acid;3-(4-hydroxyphenyl)prop-2-enoic acid;4-methoxy-1-benzofuran-6-ol;3-(2-hydroxyphenyl)prop-2-enoic acid;3-(2,3-dihydroxyphenyl)prop-2-enal;3-(2,5-dihydroxyphenyl)prop-2-enal;3-(2-hydroxyphenyl)oxirane-2-carbaldehyde;(2E)-3-(3,4-dihydroxyphenyl)prop-2-enal;3-(4-hydroxyphenyl)oxirane-2-carbaldehyde;Phenylpy…	HMDB0062605;HMDB0125104;HMDB0126545;HMDB0128076;HMDB0129375;HMDB0134028;HMDB0134029;HMDB0134030;HMDB0134031;HMDB0141767;HMDB0141768;HMDB0000205;HMDB0001713;HMDB0002035;HMDB0002641;HMDB0012225;HMDB0030677;HMDB0041592	Benzenoids;Unknow;Organoheterocyclic compounds;Phenylpropanoids and polyketides;Organoheterocyclic compounds;Phenylpropanoids and polyketides;Phenylpropanoids and polyketides;Phenylpropanoids and polyketides;Benzenoids;Phenylpropanoids and polyketides;Benzenoids;Benzenoids;Phenylpropanoids and polyketides;Phenylpropanoids and polyketides;Phenylpropanoids and polyketides;Benzenoids;Phenylpropanoid…	-;-;-;-;-;-;-;-;-;-;-;C00166;C12621;C00811;C01772;C02763;C06738;C05838	-;-;-;-;-;-;-;-;-;-;-;PHENYL-PYRUVATE;-;COUMARATE;2-COUMARATE;ENOL-PHENYLPYRUVATE;-;-	84835;-;-;-;-;-;-;-;-;-;-;997;637541;637542;637540;641637;1549106;5280841	9	Phenylpyruvate;4-Coumarate;trans-2-Hydroxycinnamate;2-Hydroxy-3-phenylpropenoate;cis-2-Hydroxycinnamate;cis-p-Coumarate;3-Oxo-3-phenylpropanoate;Caffeic_aldehyde;trans-3-Hydroxycinnamate	C00166;C00811;C01772;C02763;C05838;C06738;C07114;C10945;C12621
M183T366	183.08	6.09452	15107.7	23405.7	33463.5	17459.4	44233.4	15203.3	15117.4	16248	15855.5	32389.8	15845.1	16799.1	40748.6	23900.6	20910.4	14721.3	-	-	6873	1	1	Benzophenone	Benzenoids	Benzene and substituted derivatives	HMDB0032049	C06354	-	6	2-Hydroxyfluorene;Benzophenone;3-Hydroxyfluorene;9-Hydroxyfluorene;Methionine sulfoxide;Ethiin	HMDB0013163;HMDB0032049;HMDB0059802;HMDB0059803;HMDB0002005;HMDB0037057	Benzenoids;Benzenoids;Benzenoids;Benzenoids;Organic acids and derivatives;Organic acids and derivatives	C14460;C06354;-;C06711;-;-	-;-;-;9FLUORENOL;L-METHIONINE_SULFOXIDE;-	75547;3102;96088;74318;847;25202259	10	Diisopropyl_phosphate;Xanthan;Benzophenone;Fluoren-9-ol;Carlina_oxide;2-Hydroxyfluorene;Atractylodin;L-Methionine_S-oxide;L-Methionine_(R)-S-oxide;L-Methionine_(S)-S-oxide	C03113;C01464;C06354;C06711;C08399;C14460;C16918;C02989;C15998;C15999
M184T55_2	184.049	0.924842	723.067	12173.1	13178.5	13680.4	12869.1	538.098	1458.2	1144.33	798.2	1119.55	684.742	665.461	8975.21	9643.26	9033.44	8479.92	-	-	19	1	1	Phosphocholine	Organic nitrogen compounds	Organonitrogen compounds	HMDB0001565	C00588	-	2	4-Acetylimidazo[4,5-c]pyridine;4-Guanidinobutanoic acid	HMDB0034888;HMDB0003464	Organoheterocyclic compounds;Organic acids and derivatives	-;C01035	-;CPD-592	577206;500	1	4-Guanidinobutanoate	C01035
M184T53	184.073	0.882225	11102	9285.87	9808.37	11069	9970.88	10012.8	2074.69	2551.75	2025.1	1794.25	1791.49	2141.02	7036.11	8309.02	8236.76	6496.38	-	-	21	1	1	Phosphocholine	Organic nitrogen compounds	Organonitrogen compounds	HMDB0001565	C00588	-	7	Tryptophanol;(R)-Boschniakine;1-(2,3-Dihydro-1H-pyrrolizin-5-yl)-2-propen-1-one;3-[(5-Methyl-2-furanyl)methyl]-1H-pyrrole;3,4-Dihydro-4-[(5-methyl-2-furanyl)methylene]-2H-pyrrole;2-Aminoheptanoate;3-Dehydroxycarnitine	HMDB0003447;HMDB0030267;HMDB0040028;HMDB0040042;HMDB0040048;HMDB0094649;HMDB0006831	Organoheterocyclic compounds;Organoheterocyclic compounds;Organoheterocyclic compounds;Organoheterocyclic compounds;Organoheterocyclic compounds;Organic acids and derivatives;Organic compounds	C00955;C09915;-;-;-;-;C05543	CPD-341;-;-;-;-;-;-	10685;3530565;-;55297595;-;-;725	6	4-Amino-2-hydroxylamino-6-nitrotoluene;Indole-3-ethanol;Boschniakine;4-Hydroxy-3-nitrosobenzamide;Isopentenyl_phosphate;Dimethylallyl_phosphate	C16403;C00955;C09915;C12114;C20345;C21214
M185T94	185.007	1.56386	10303.5	11245.7	9856.35	9769.1	9602.58	9773.97	5946.41	7664.65	6397.4	6772.19	6590.35	6694.21	8134.28	8337.73	8236.85	7416.35	[51][M]+	-	207	1	1	Chelidonic acid	-	-	NA	C08476	-	6	S-2-Propenyl 1-propenesulfinothioate;S-1-Propenyl 2-propenesulfinothioate;R-2-Propenyl 1-propenesulfinothioate;R-1-Propenyl 2-propenesulfinothioate;Allicin;Zwiebelane B	HMDB0032750;HMDB0032751;HMDB0032752;HMDB0032753;HMDB0033963;HMDB0040718	Organic acids and derivatives;Organic acids and derivatives;Organic acids and derivatives;Organic acids and derivatives;Organic acids and derivatives;Organoheterocyclic compounds	-;-;-;-;C07600;-	-;-;-;-;-;-	58219317;10558949;-;10197839;65036;-	3	2-Pyrone-4,6-dicarboxylate;Chelidonic_acid;Allicin	C03671;C08476;C07600
M185T61	185.007	1.00972	10806.4	11194.8	9222.83	10359.4	10513.7	10041.1	3953.63	4138.31	3666.67	5367.3	4115.73	4211.24	6521.7	7211.21	6579.48	6462.2	[52][M]+	-	56	1	1	Chelidonic acid	-	-	NA	C08476	-	6	S-2-Propenyl 1-propenesulfinothioate;S-1-Propenyl 2-propenesulfinothioate;R-2-Propenyl 1-propenesulfinothioate;R-1-Propenyl 2-propenesulfinothioate;Allicin;Zwiebelane B	HMDB0032750;HMDB0032751;HMDB0032752;HMDB0032753;HMDB0033963;HMDB0040718	Organic acids and derivatives;Organic acids and derivatives;Organic acids and derivatives;Organic acids and derivatives;Organic acids and derivatives;Organoheterocyclic compounds	-;-;-;-;C07600;-	-;-;-;-;-;-	58219317;10558949;-;10197839;65036;-	3	2-Pyrone-4,6-dicarboxylate;Chelidonic_acid;Allicin	C03671;C08476;C07600
M185T51	185.032	0.858167	2469.03	2650.81	2258.01	2519	2478.97	1605.77	732.568	581.763	436.953	600.871	585.249	571.926	1512.47	1522.05	1234.79	1279.51	-	-	7044	1	1	Chelidonic acid	-	-	NA	C08476	-	7	5-Hydroxyisourate;Erythro-4-hydroxy-L-glutamate(1-);Quindoxin;L-Glutamine;Ureidoisobutyric acid;D-Glutamine;Alanylglycine	HMDB0030097;HMDB0062752;HMDB0032927;HMDB0000641;HMDB0002031;HMDB0003423;HMDB0006899	Alkaloids and derivatives;Organic acids and derivatives;Organoheterocyclic compounds;Organic acids and derivatives;Organic acids and derivatives;Organic acids and derivatives;Organic acids and derivatives	C11821;-;-;C00064;C05100;C00819;-	-;L-ERYTHRO-4-HYDROXY-GLUTAMATE;-;GLN;3-UREIDO-ISOBUTYRATE;GLUTAMIDE;ALA-GLY	250388;6971086;72073;5961;160663;145815;79094	7	5-Hydroxyisourate;L-Glutamine;Glutamine;D-Glutamine;3-Ureidoisobutyrate;Isoglutamine;(R)-3-Ureidoisobutyrate	C11821;C00064;C00303;C00819;C05100;C16673;C21029
M187T95	187.023	1.57767	1086.69	1166.53	907.723	960.789	1019.57	1021.14	691.468	827.158	568.867	786.274	756.932	728.094	706.934	833.283	791.607	785.425	-	-	6972	1	1	3-Fumarylpyruvate	Organic acids and derivatives	Keto acids and derivatives	HMDB0060371	null	-	7	2,3,4,5-tetrahydroxybenzoic acid;2,3,4,6-tetrahydroxybenzoic acid;3-Fumarylpyruvate;S-2-Propenyl 1-propanesulfinothioate;R-1-Propenyl 1-propanesulfinothioate;R-Propyl 1-propenesulfinothioate;S-Propyl 2-propene-1-sulfinothioate	HMDB0125352;HMDB0130404;HMDB0060371;HMDB0032741;HMDB0032748;HMDB0032749;HMDB0039965	Lipids and lipid-like molecules;Benzenoids;Organic acids and derivatives;Organic acids and derivatives;Organic acids and derivatives;Organic acids and derivatives;Organic acids and derivatives	-;-;-;-;-;-;-	-;-;-;-;-;-;-	-;-;0;20209224;-;-;58219334	10	3-Carboxy-cis,cis-muconate;2-Carboxy-2,5-dihydro-5-oxofuran-2-acetate;Maleylpyruvate;3-Fumarylpyruvate;2-Carboxy-cis,cis-muconate;3-Carboxy-2-hydroxymuconate_semialdehyde;4-Carboxy-2-hydroxymuconate_semialdehyde;3-Carboxy-2,5-dihydro-5-oxofuran-2-acetate;2-Hydroxy-2-hydropyrone-4,6-dicarboxylate;2,4-Dihydroxypteridine	C01163;C01278;C02167;C02514;C03666;C04480;C04484;C04553;C05375;C03212
M188T418	188.128	6.97138	24000.1	11532.5	15684.3	9241.47	26753.6	18724.5	22136.1	12137.9	13244.9	11553.7	13186.8	12640.1	24092.9	22956.8	23322.1	22346.2	[56][M]+	-	3763	1	1	cis-3-Hexenyl pyruvate	Organic acids and derivatives	Keto acids and derivatives	HMDB0038276	null	-	4	N-Heptanoylglycine;Polyethylene glycol;1,4-Ipomeadiol;cis-3-Hexenyl pyruvate	HMDB0013010;HMDB0037790;HMDB0030471;HMDB0038276	Organic acids and derivatives;Lipids and lipid-like molecules;Organoheterocyclic compounds;Organic acids and derivatives	-;C01092;-;-	-;-;-;-	10932172;173;13186539;5363291	3	8-Amino-7-oxononanoate;(E)-2-Butenyl-4-methyl-threonine;Furfural_diethyl_acetal	C01092;C12029;C14280
M192T333	192.138	5.55687	3296.7	3065.38	3406.59	3417.11	3282.39	3342.41	3644.11	3084.06	3260.41	3025.07	2976.95	3220.79	3259.61	3819.27	3341.01	3540.7	-	-	3068	1	1	DEET	-	-	NA	NA	-	7	Phendimetrazine;N,N-Diethylbenzeneacetamide;N-Acetyl-2,6-diethylaniline;6-Phenyl-3-hexen-2-one;4-Methyl-2-phenyl-2-pentenal;(R)-11,12,13-Trinor-1(5),6,9-guaiatrien-8-one;(S)-11,12,13-Trinor-7-calamenone	HMDB0015519;HMDB0032635;HMDB0032854;HMDB0031622;HMDB0037281;HMDB0039153;HMDB0040823	Organoheterocyclic compounds;Benzenoids;Benzenoids;Benzenoids;Benzenoids;Hydrocarbon derivatives;Benzenoids	C07904;C10938;-;-;-;-;-	-;-;-;-;-;-;-	12460;17076;85534;5368427;5363896;-;5316902	4	Phendimetrazine;N,N-Diethyl-m-toluamide;N,N-Diethylphenylacetamide;Capillanol	C07904;C10935;C10938;C17783
M193T66	193.034	1.09505	1663.69	1344.52	1260.84	1634.99	1581.47	1634.18	2304.23	2201.82	2185.97	2675.56	2292.38	2101.78	1733.82	1677.12	2080.01	1802.21	-	-	7477	1	1	Citric acid	Organic acids and derivatives	Carboxylic acids and derivatives	HMDB0000094	C00158	-	7	Citric acid;Isocitric acid;D-threo-Isocitric acid;Diketogulonic acid;2,3-Diketo-L-gulonate;(1R,2R)-Isocitric acid;D-Glucaro-1,4-lactone	HMDB0000094;HMDB0000193;HMDB0001874;HMDB0005971;HMDB0006511;HMDB0033717;HMDB0041862	Organic acids and derivatives;Organic acids and derivatives;Organic acids and derivatives;Organic oxygen compounds;Organic oxygen compounds;Organic acids and derivatives;Organoheterocyclic compounds	C00158;C00311;C00451;C04575;C04575 ;C04617;-	CIT;threo-d(s)-iso-citrate;CPD-1941;-;2,3-diketo-l-gulonate;-;CPD-17141	311;1198;5318532;440390;53477844;439238;122306	15	Citrate;Isocitrate;(1R,2S)-1-Hydroxypropane-1,2,3-tricarboxylate;5-Dehydro-4-deoxy-D-glucarate;2,5-Didehydro-D-gluconate;Carboxymethyloxysuccinate;2-Dehydro-3-deoxy-D-glucarate;(4R,5S)-4,5,6-Trihydroxy-2,3-dioxohexanoate;(1S,2S)-1-Hydroxypropane-1,2,3-tricarboxylate;D-Galactaro-1,5-lactone;D-Glucaro-1,5-lactone;D-Galactaro-1,4-lactone;(2S,3R)-2,3-Dihydroxy-5-oxohexanedioate;D-Glucaro-1,4-lactone;…	C00158;C00311;C00451;C00679;C02780;C03600;C03921;C04575;C04617;C20889;C20890;C20896;C21091;C21095;C05515
M193T230	193.085	3.83897	5526.4	3484.01	3490.98	3667.56	3621.55	4046.61	10351.9	12399.8	9293.87	12394.6	17447.1	16870.6	11698.3	11284.3	11362.3	7596.22	[59][M]+	-	48	1	1	Myristicin	Organoheterocyclic compounds	Benzodioxoles	HMDB0035873	C10480	-	27	2,2-dimethyl-2H-chromene-5,7-diol;2,2-dimethyl-2H-chromene-5,6-diol;5,5-dimethyl-3,6-dioxatricyclo[5.4.0.0虏,鈦碷undeca-1(11),7,9-trien-11-ol;2-(hydroxymethyl)-2-methyl-2H-chromen-5-ol;1-(4-methoxy-1-benzofuran-5-yl)ethan-1-ol;4-(4-hydroxy-3-methoxyphenyl)but-3-en-2-one;(3Z)-3-hydroxy-4-(3-methoxyphenyl)but-3-en-2-one;1-(3-methoxyphenyl)butane-2,3-dione;4-(3-hydroxy-5-methoxyphenyl)but-3-en-2-one;1-…	HMDB0126380;HMDB0126381;HMDB0126382;HMDB0126383;HMDB0129370;HMDB0133439;HMDB0133477;HMDB0133482;HMDB0133510;HMDB0133534;HMDB0030580;HMDB0030752;HMDB0031610;HMDB0031623;HMDB0032591;HMDB0035275;HMDB0035873;HMDB0035894;HMDB0037277;HMDB0037877;HMDB0040268;HMDB0040446;HMDB0041007;HMDB0041481;HMDB0131282;HMDB0030471;HMDB0038276	Organoheterocyclic compounds;Organoheterocyclic compounds;Organoheterocyclic compounds;Organoheterocyclic compounds;Organoheterocyclic compounds;Unknow;Phenylpropanoids and polyketides;Benzenoids;Phenylpropanoids and polyketides;Phenylpropanoids and polyketides;Benzenoids;Phenylpropanoids and polyketides;Benzenoids;Organoheterocyclic compounds;Phenylpropanoids and polyketides;Organoheterocyclic c…	-;-;-;-;-;-;-;-;-;-;-;-;-;-;-;-;C10480;-;-;-;-;-;-;-;-;-;-	-;-;-;-;-;-;-;-;-;-;-;-;-;-;-;-;-;-;-;-;-;-;-;-;-;-;-	-;-;-;-;-;-;-;-;-;-;12315505;641297;24117;8469;59039607;6436484;4276;-;20831812;24835;7170;-;-;62098;-;13186539;5363291	10	Carpacin;Myristicin;Sarisan;Isoshinanolone;cis-1,2-Dihydroxy-1,2-dihydro-7-hydroxymethylnaphthalene;Nakitriol;Dehydrozingerone;Coumaryl_acetate;Furfural_diethyl_acetal;1-Methyl-4-phenylpyridinium	C10435;C10480;C10493;C12343;C14104;C16896;C17840;C20465;C14280;C11310
M193T208	193.085	3.46135	5406.35	5607.33	5314.12	5468.46	5458.86	5540.79	13886.9	16037.1	15611.5	17039	15374.9	15154.6	10844.1	10897.9	10242.1	11479.4	[60][M]+	-	3373	1	1	Myristicin	Organoheterocyclic compounds	Benzodioxoles	HMDB0035873	C10480	-	25	2,2-dimethyl-2H-chromene-5,7-diol;2,2-dimethyl-2H-chromene-5,6-diol;5,5-dimethyl-3,6-dioxatricyclo[5.4.0.0虏,鈦碷undeca-1(11),7,9-trien-11-ol;2-(hydroxymethyl)-2-methyl-2H-chromen-5-ol;1-(4-methoxy-1-benzofuran-5-yl)ethan-1-ol;4-(4-hydroxy-3-methoxyphenyl)but-3-en-2-one;(3Z)-3-hydroxy-4-(3-methoxyphenyl)but-3-en-2-one;1-(3-methoxyphenyl)butane-2,3-dione;4-(3-hydroxy-5-methoxyphenyl)but-3-en-2-one;1-…	HMDB0126380;HMDB0126381;HMDB0126382;HMDB0126383;HMDB0129370;HMDB0133439;HMDB0133477;HMDB0133482;HMDB0133510;HMDB0133534;HMDB0030580;HMDB0030752;HMDB0031610;HMDB0031623;HMDB0032591;HMDB0035275;HMDB0035873;HMDB0035894;HMDB0037277;HMDB0037877;HMDB0040268;HMDB0040446;HMDB0041007;HMDB0041481;HMDB0131282	Organoheterocyclic compounds;Organoheterocyclic compounds;Organoheterocyclic compounds;Organoheterocyclic compounds;Organoheterocyclic compounds;Unknow;Phenylpropanoids and polyketides;Benzenoids;Phenylpropanoids and polyketides;Phenylpropanoids and polyketides;Benzenoids;Phenylpropanoids and polyketides;Benzenoids;Organoheterocyclic compounds;Phenylpropanoids and polyketides;Organoheterocyclic c…	-;-;-;-;-;-;-;-;-;-;-;-;-;-;-;-;C10480;-;-;-;-;-;-;-;-	-;-;-;-;-;-;-;-;-;-;-;-;-;-;-;-;-;-;-;-;-;-;-;-;-	-;-;-;-;-;-;-;-;-;-;12315505;641297;24117;8469;59039607;6436484;4276;-;20831812;24835;7170;-;-;62098;-	9	Carpacin;Myristicin;Sarisan;Isoshinanolone;cis-1,2-Dihydroxy-1,2-dihydro-7-hydroxymethylnaphthalene;Nakitriol;Dehydrozingerone;Coumaryl_acetate;1-Methyl-4-phenylpyridinium	C10435;C10480;C10493;C12343;C14104;C16896;C17840;C20465;C11310
M193T317	193.086	5.28883	1279.44	953.189	832.611	939.846	941.075	855.79	4523.75	6072.36	4716.62	6272.56	4153.07	4432.81	2932.24	2611.96	2576.89	2403.98	-	-	5303	1	1	Myristicin	Organoheterocyclic compounds	Benzodioxoles	HMDB0035873	C10480	-	25	2,2-dimethyl-2H-chromene-5,7-diol;2,2-dimethyl-2H-chromene-5,6-diol;5,5-dimethyl-3,6-dioxatricyclo[5.4.0.0虏,鈦碷undeca-1(11),7,9-trien-11-ol;2-(hydroxymethyl)-2-methyl-2H-chromen-5-ol;1-(4-methoxy-1-benzofuran-5-yl)ethan-1-ol;4-(4-hydroxy-3-methoxyphenyl)but-3-en-2-one;(3Z)-3-hydroxy-4-(3-methoxyphenyl)but-3-en-2-one;1-(3-methoxyphenyl)butane-2,3-dione;4-(3-hydroxy-5-methoxyphenyl)but-3-en-2-one;1-…	HMDB0126380;HMDB0126381;HMDB0126382;HMDB0126383;HMDB0129370;HMDB0133439;HMDB0133477;HMDB0133482;HMDB0133510;HMDB0133534;HMDB0030580;HMDB0030752;HMDB0031610;HMDB0031623;HMDB0032591;HMDB0035275;HMDB0035873;HMDB0035894;HMDB0037277;HMDB0037877;HMDB0040268;HMDB0040446;HMDB0041007;HMDB0041481;HMDB0131282	Organoheterocyclic compounds;Organoheterocyclic compounds;Organoheterocyclic compounds;Organoheterocyclic compounds;Organoheterocyclic compounds;Unknow;Phenylpropanoids and polyketides;Benzenoids;Phenylpropanoids and polyketides;Phenylpropanoids and polyketides;Benzenoids;Phenylpropanoids and polyketides;Benzenoids;Organoheterocyclic compounds;Phenylpropanoids and polyketides;Organoheterocyclic c…	-;-;-;-;-;-;-;-;-;-;-;-;-;-;-;-;C10480;-;-;-;-;-;-;-;-	-;-;-;-;-;-;-;-;-;-;-;-;-;-;-;-;-;-;-;-;-;-;-;-;-	-;-;-;-;-;-;-;-;-;-;12315505;641297;24117;8469;59039607;6436484;4276;-;20831812;24835;7170;-;-;62098;-	9	Carpacin;Myristicin;Sarisan;Isoshinanolone;cis-1,2-Dihydroxy-1,2-dihydro-7-hydroxymethylnaphthalene;Nakitriol;Dehydrozingerone;Coumaryl_acetate;1-Methyl-4-phenylpyridinium	C10435;C10480;C10493;C12343;C14104;C16896;C17840;C20465;C11310
M193T465	193.158	7.74362	8884.82	8090.6	7789.55	7641.99	13724.3	10629	10147	9509.83	8148.23	8049.84	7681.26	6620.91	8985.23	11200	10001.2	8917.3	[57][M+2]+	-	17	1	1	.alpha.-Ionone	Lipids and lipid-like molecules	Prenol lipids	HMDB0059883	C12286	-	24	2,6-Diisopropyl-3-methylphenol;2,5-Diisopropyl-4-methylphenol;2,5-Diisopropyl-3-methylphenol;2,4-Diisopropyl-5-methylphenol;2,4-Diisopropyl-3-methylphenol;2,3-Diisopropyl-5-methylphenol;4-(4-Methyl-3-pentenyl)-3-cyclohexene-1-carboxaldehyde;Pseudoionone;4-(2,6,6-Trimethylcyclohex-1-enyl)but-2-en-4-one;(2E,4Z,7Z)-2,4,7-Tridecatrienal;(E)-5,8-Megastigmadien-4-one;Edulan I;gamma-Ionone;delta-Damasco…	HMDB0029820;HMDB0029821;HMDB0029822;HMDB0029823;HMDB0029824;HMDB0029825;HMDB0031733;HMDB0032498;HMDB0032541;HMDB0033545;HMDB0034671;HMDB0034959;HMDB0034979;HMDB0035682;HMDB0035753;HMDB0036022;HMDB0036027;HMDB0036144;HMDB0036565;HMDB0036684;HMDB0037139;HMDB0059883;HMDB0036818;HMDB0041615	Lipids and lipid-like molecules;Lipids and lipid-like molecules;Lipids and lipid-like molecules;Lipids and lipid-like molecules;Benzenoids;Lipids and lipid-like molecules;Lipids and lipid-like molecules;Lipids and lipid-like molecules;Organic oxygen compounds;Lipids and lipid-like molecules;Organic oxygen compounds;Organoheterocyclic compounds;Lipids and lipid-like molecules;Organic oxygen compou…	-;-;-;-;-;-;-;-;-;-;-;-;-;-;-;-;-;-;C12287;-;-;C12286;-;-	-;-;-;-;-;-;-;-;-;-;-;-;-;-;-;-;-;-;-;-;-;-;-;-	119956;139921;20447657;527839;169279;58446461;93199;1757003;5374527;6429289;14109911;521066;5363741;5365916;5498521;116740;6436548;110664;638014;-;577126;5282108;6450832;91978	3	alpha-Ionone;beta-Ionone;4-n-Heptylphenol	C12286;C12287;C14698
M193T427	193.158	7.10891	13334.3	6951.31	13787.2	8983.47	10237.5	7877.81	5821.69	5905.49	5657.14	5418.27	6439.58	6103.9	7408.28	8216.54	7580.21	7454.36	-	-	2333	1	1	Pseudoionone	Lipids and lipid-like molecules	Prenol lipids	HMDB0032498	null	-	24	2,6-Diisopropyl-3-methylphenol;2,5-Diisopropyl-4-methylphenol;2,5-Diisopropyl-3-methylphenol;2,4-Diisopropyl-5-methylphenol;2,4-Diisopropyl-3-methylphenol;2,3-Diisopropyl-5-methylphenol;4-(4-Methyl-3-pentenyl)-3-cyclohexene-1-carboxaldehyde;Pseudoionone;4-(2,6,6-Trimethylcyclohex-1-enyl)but-2-en-4-one;(2E,4Z,7Z)-2,4,7-Tridecatrienal;(E)-5,8-Megastigmadien-4-one;Edulan I;gamma-Ionone;delta-Damasco…	HMDB0029820;HMDB0029821;HMDB0029822;HMDB0029823;HMDB0029824;HMDB0029825;HMDB0031733;HMDB0032498;HMDB0032541;HMDB0033545;HMDB0034671;HMDB0034959;HMDB0034979;HMDB0035682;HMDB0035753;HMDB0036022;HMDB0036027;HMDB0036144;HMDB0036565;HMDB0036684;HMDB0037139;HMDB0059883;HMDB0036818;HMDB0041615	Lipids and lipid-like molecules;Lipids and lipid-like molecules;Lipids and lipid-like molecules;Lipids and lipid-like molecules;Benzenoids;Lipids and lipid-like molecules;Lipids and lipid-like molecules;Lipids and lipid-like molecules;Organic oxygen compounds;Lipids and lipid-like molecules;Organic oxygen compounds;Organoheterocyclic compounds;Lipids and lipid-like molecules;Organic oxygen compou…	-;-;-;-;-;-;-;-;-;-;-;-;-;-;-;-;-;-;C12287;-;-;C12286;-;-	-;-;-;-;-;-;-;-;-;-;-;-;-;-;-;-;-;-;-;-;-;-;-;-	119956;139921;20447657;527839;169279;58446461;93199;1757003;5374527;6429289;14109911;521066;5363741;5365916;5498521;116740;6436548;110664;638014;-;577126;5282108;6450832;91978	3	alpha-Ionone;beta-Ionone;4-n-Heptylphenol	C12286;C12287;C14698
M194T100	194.117	1.66813	8739.13	8711.68	9481.39	8573.55	8584.42	8238.24	7713.98	7375.89	7009.73	7475.15	7000.68	6722.38	8793.62	8804.77	7743.42	8085.91	[62][M]+	-	6803	1	1	1,3-Benzodioxole-4-ethanamine, N,.alpha.-dimethyl-	-	-	NA	NA	-	23	(R)-N-Methylsalsolinol;(S)-N-Methylsalsolinol;(-)-Salsoline;(R)-1,2-dimethyl-5,6-dihydroxy-tetrahydroisoquinoline;2-Isopropylphenyl methylcarbamate;2-Methylpropyl 2-aminobenzoate;Butyl 2-aminobenzoate;Ethyl N-ethylanthranilate;2,2-dimethyl-2H-chromen-5-ol;2-[(1E)-3-methylbuta-1,3-dien-1-yl]benzene-1,3-diol;5-benzyloxolan-2-one;(1E)-1-(4-hydroxyphenyl)pent-1-en-3-one;4-(3-methoxyphenyl)but-3-en-2-…	HMDB0003626;HMDB0003892;HMDB0012469;HMDB0012484;HMDB0031797;HMDB0035072;HMDB0036906;HMDB0037698;HMDB0126379;HMDB0126467;HMDB0132267;HMDB0132973;HMDB0133466;HMDB0133677;HMDB0133678;HMDB0133679;HMDB0133680;HMDB0133681;HMDB0029699;HMDB0033834;HMDB0036905;HMDB0037142;HMDB0037145	Organoheterocyclic compounds;Organoheterocyclic compounds;Organoheterocyclic compounds;Organoheterocyclic compounds;Benzenoids;Benzenoids;Benzenoids;Benzenoids;Organoheterocyclic compounds;Benzenoids;Organoheterocyclic compounds;Phenylpropanoids and polyketides;Phenylpropanoids and polyketides;Benzenoids;Phenylpropanoids and polyketides;Phenylpropanoids and polyketides;Phenylpropanoids and polyke…	-;-;C09640;-;C18418;-;-;-;-;-;-;-;-;-;-;-;-;-;C12299;-;-;-;-	-;-;-;ALPHA-D-MANNOSYL-13-R1-BETA-D-MANNOSY;-;-;-;-;-;-;-;-;-;-;-;-;-;-;-;-;-;-;-	12989303;124148;442356;53481438;17517;24515;24433;61980;-;-;-;-;-;-;-;-;-;-;5315912;5284656;15717;6284401;5388696	13	3,4-Methylenedioxymethamphetamine;Butamben;Heliamine;(-)-Salsoline;Isoprocarb;2,3,5-Trimethacarb;Ethyl_cinnamate;Lachnophyllum_ester;Prenylbenzoquinone;Cinnamyl_acetate;cis-1,2-Dihydroxy-1,2-dihydro-8-methylnaphthalene;cis-1,2-Dihydroxy-1,2-dihydro-7-methylnaphthalene;5,6,7,8-Tetrahydro-2-naphthoic_acid	C07577;C07875;C09460;C09640;C18418;C18957;C06359;C08453;C10389;C12299;C14083;C14102;C14111
M194T67	194.117	1.1219	28751.9	30062.6	29855.1	30760.3	29194.7	28385.6	30583	27494.3	30125.4	29304.6	27672.7	29572.4	29385.8	30227.7	31269.7	28967.2	[63][M]+	-	6090	1	1	1,3-Benzodioxole-4-ethanamine, N,.alpha.-dimethyl-	-	-	NA	NA	-	23	(R)-N-Methylsalsolinol;(S)-N-Methylsalsolinol;(-)-Salsoline;(R)-1,2-dimethyl-5,6-dihydroxy-tetrahydroisoquinoline;2-Isopropylphenyl methylcarbamate;2-Methylpropyl 2-aminobenzoate;Butyl 2-aminobenzoate;Ethyl N-ethylanthranilate;2,2-dimethyl-2H-chromen-5-ol;2-[(1E)-3-methylbuta-1,3-dien-1-yl]benzene-1,3-diol;5-benzyloxolan-2-one;(1E)-1-(4-hydroxyphenyl)pent-1-en-3-one;4-(3-methoxyphenyl)but-3-en-2-…	HMDB0003626;HMDB0003892;HMDB0012469;HMDB0012484;HMDB0031797;HMDB0035072;HMDB0036906;HMDB0037698;HMDB0126379;HMDB0126467;HMDB0132267;HMDB0132973;HMDB0133466;HMDB0133677;HMDB0133678;HMDB0133679;HMDB0133680;HMDB0133681;HMDB0029699;HMDB0033834;HMDB0036905;HMDB0037142;HMDB0037145	Organoheterocyclic compounds;Organoheterocyclic compounds;Organoheterocyclic compounds;Organoheterocyclic compounds;Benzenoids;Benzenoids;Benzenoids;Benzenoids;Organoheterocyclic compounds;Benzenoids;Organoheterocyclic compounds;Phenylpropanoids and polyketides;Phenylpropanoids and polyketides;Benzenoids;Phenylpropanoids and polyketides;Phenylpropanoids and polyketides;Phenylpropanoids and polyke…	-;-;C09640;-;C18418;-;-;-;-;-;-;-;-;-;-;-;-;-;C12299;-;-;-;-	-;-;-;ALPHA-D-MANNOSYL-13-R1-BETA-D-MANNOSY;-;-;-;-;-;-;-;-;-;-;-;-;-;-;-;-;-;-;-	12989303;124148;442356;53481438;17517;24515;24433;61980;-;-;-;-;-;-;-;-;-;-;5315912;5284656;15717;6284401;5388696	13	3,4-Methylenedioxymethamphetamine;Butamben;Heliamine;(-)-Salsoline;Isoprocarb;2,3,5-Trimethacarb;Ethyl_cinnamate;Lachnophyllum_ester;Prenylbenzoquinone;Cinnamyl_acetate;cis-1,2-Dihydroxy-1,2-dihydro-8-methylnaphthalene;cis-1,2-Dihydroxy-1,2-dihydro-7-methylnaphthalene;5,6,7,8-Tetrahydro-2-naphthoic_acid	C07577;C07875;C09460;C09640;C18418;C18957;C06359;C08453;C10389;C12299;C14083;C14102;C14111
M194T480	194.116	7.99923	29189.5	21395.2	21582.6	31137.6	30281.3	24615.2	25348.6	29009.2	25055.7	22569.7	23812.8	27646.3	29678.9	29290.9	37989.7	28018	-	-	7307	1	1	1,3-Benzodioxole-4-ethanamine, N,.alpha.-dimethyl-	-	-	NA	NA	-	24	(R)-N-Methylsalsolinol;(S)-N-Methylsalsolinol;(-)-Salsoline;(R)-1,2-dimethyl-5,6-dihydroxy-tetrahydroisoquinoline;2-Isopropylphenyl methylcarbamate;2-Methylpropyl 2-aminobenzoate;Butyl 2-aminobenzoate;Ethyl N-ethylanthranilate;Gabapentin;2,2-dimethyl-2H-chromen-5-ol;2-[(1E)-3-methylbuta-1,3-dien-1-yl]benzene-1,3-diol;5-benzyloxolan-2-one;(1E)-1-(4-hydroxyphenyl)pent-1-en-3-one;4-(3-methoxyphenyl)…	HMDB0003626;HMDB0003892;HMDB0012469;HMDB0012484;HMDB0031797;HMDB0035072;HMDB0036906;HMDB0037698;HMDB0005015;HMDB0126379;HMDB0126467;HMDB0132267;HMDB0132973;HMDB0133466;HMDB0133677;HMDB0133678;HMDB0133679;HMDB0133680;HMDB0133681;HMDB0029699;HMDB0033834;HMDB0036905;HMDB0037142;HMDB0037145	Organoheterocyclic compounds;Organoheterocyclic compounds;Organoheterocyclic compounds;Organoheterocyclic compounds;Benzenoids;Benzenoids;Benzenoids;Benzenoids;Organic acids and derivatives;Organoheterocyclic compounds;Benzenoids;Organoheterocyclic compounds;Phenylpropanoids and polyketides;Phenylpropanoids and polyketides;Benzenoids;Phenylpropanoids and polyketides;Phenylpropanoids and polyketid…	-;-;C09640;-;C18418;-;-;-;-;-;-;-;-;-;-;-;-;-;-;C12299;-;-;-;-	-;-;-;ALPHA-D-MANNOSYL-13-R1-BETA-D-MANNOSY;-;-;-;-;CPD-16562;-;-;-;-;-;-;-;-;-;-;-;-;-;-;-	12989303;124148;442356;53481438;17517;24515;24433;61980;3446;-;-;-;-;-;-;-;-;-;-;5315912;5284656;15717;6284401;5388696	13	3,4-Methylenedioxymethamphetamine;Butamben;Heliamine;(-)-Salsoline;Isoprocarb;2,3,5-Trimethacarb;Ethyl_cinnamate;Lachnophyllum_ester;Prenylbenzoquinone;Cinnamyl_acetate;cis-1,2-Dihydroxy-1,2-dihydro-8-methylnaphthalene;cis-1,2-Dihydroxy-1,2-dihydro-7-methylnaphthalene;5,6,7,8-Tetrahydro-2-naphthoic_acid	C07577;C07875;C09460;C09640;C18418;C18957;C06359;C08453;C10389;C12299;C14083;C14102;C14111
M195T373	195.101	6.22497	15041.1	14041.5	13307.1	14881.6	14733.6	13111.5	13662.5	14196.6	13885.5	13839.3	13969.5	13282	14711.1	14450.4	12917.8	12883.8	[65][M]+	[M+H]+ 194.094	141	1	1	Butyl 4-hydroxybenzoate	Benzenoids	Benzene and substituted derivatives	HMDB0032575	NA	-	41	2-(3-methylbut-2-en-1-yl)benzene-1,3,5-triol;2-(4-hydroxy-3-methylbut-2-en-1-yl)benzene-1,3-diol;3-(3-methylbut-2-en-1-yl)benzene-1,2,4-triol;2-[(3,3-dimethyloxiran-2-yl)methyl]benzene-1,3-diol;2-[(2E)-4-hydroxy-3-methylbut-2-en-1-yl]benzene-1,3-diol;2-[(1E)-3-hydroxy-3-methylbut-1-en-1-yl]benzene-1,3-diol;3-[(1E)-3-methylbut-1-en-1-yl]benzene-1,2,4-triol;2-[(1E)-3-methylbut-1-en-1-yl]benzene-1,3…	HMDB0124918;HMDB0126161;HMDB0126162;HMDB0126163;HMDB0126262;HMDB0126462;HMDB0126463;HMDB0126464;HMDB0126465;HMDB0126466;HMDB0132270;HMDB0133190;HMDB0133191;HMDB0133192;HMDB0133193;HMDB0133194;HMDB0133463;HMDB0133484;HMDB0133515;HMDB0133538;HMDB0141323;HMDB0031517;HMDB0031984;HMDB0032575;HMDB0032590;HMDB0034206;HMDB0034990;HMDB0036432;HMDB0037271;HMDB0040730;HMDB0041194;HMDB0041505;HMDB0041506;HMD…	Benzenoids;Benzenoids;Lipids and lipid-like molecules;Benzenoids;Benzenoids;Phenylpropanoids and polyketides;Lipids and lipid-like molecules;Benzenoids;Benzenoids;Benzenoids;Lipids and lipid-like molecules;Benzenoids;Benzenoids;Benzenoids;Lipids and lipid-like molecules;Benzenoids;Benzenoids;Benzenoids;Benzenoids;Benzenoids;Benzenoids;Organic acids and derivatives;Benzenoids;Benzenoids;Benzenoids…	-;-;-;-;-;-;-;-;-;-;-;-;-;-;-;-;-;-;-;-;-;-;-;-;C17497;-;-;-;-;-;-;-;-;-;-;-;-;-;-;-;-	-;-;-;-;-;-;-;-;-;-;-;-;-;-;-;-;-;-;-;-;-;-;-;-;-;-;-;-;-;-;-;-;-;-;-;-;-;-;-;-;-	-;-;-;-;-;-;-;-;-;-;-;-;-;-;-;-;-;-;-;-;-;11106233;11052523;7184;31211;4047281;61417;6873;5352905;16330;226486;78476;21895;10559720;90232;55250550;-;107276;3033606;20364938;52856	2	Zingerone;Isobutylparaben	C17497;C20342
M195T245	195.101	4.09002	2801.95	2313.81	2203.83	2427.14	2331.44	2157.39	4963.38	5637.18	2932.28	5305.09	5026.02	5112.8	4834.3	3838.34	2101.93	2877.12	-	-	5998	1	1	Butyl 4-hydroxybenzoate	Benzenoids	Benzene and substituted derivatives	HMDB0032575	NA	-	41	2-(3-methylbut-2-en-1-yl)benzene-1,3,5-triol;2-(4-hydroxy-3-methylbut-2-en-1-yl)benzene-1,3-diol;3-(3-methylbut-2-en-1-yl)benzene-1,2,4-triol;2-[(3,3-dimethyloxiran-2-yl)methyl]benzene-1,3-diol;2-[(2E)-4-hydroxy-3-methylbut-2-en-1-yl]benzene-1,3-diol;2-[(1E)-3-hydroxy-3-methylbut-1-en-1-yl]benzene-1,3-diol;3-[(1E)-3-methylbut-1-en-1-yl]benzene-1,2,4-triol;2-[(1E)-3-methylbut-1-en-1-yl]benzene-1,3…	HMDB0124918;HMDB0126161;HMDB0126162;HMDB0126163;HMDB0126262;HMDB0126462;HMDB0126463;HMDB0126464;HMDB0126465;HMDB0126466;HMDB0132270;HMDB0133190;HMDB0133191;HMDB0133192;HMDB0133193;HMDB0133194;HMDB0133463;HMDB0133484;HMDB0133515;HMDB0133538;HMDB0141323;HMDB0031517;HMDB0031984;HMDB0032575;HMDB0032590;HMDB0034206;HMDB0034990;HMDB0036432;HMDB0037271;HMDB0040730;HMDB0041194;HMDB0041505;HMDB0041506;HMD…	Benzenoids;Benzenoids;Lipids and lipid-like molecules;Benzenoids;Benzenoids;Phenylpropanoids and polyketides;Lipids and lipid-like molecules;Benzenoids;Benzenoids;Benzenoids;Lipids and lipid-like molecules;Benzenoids;Benzenoids;Benzenoids;Lipids and lipid-like molecules;Benzenoids;Benzenoids;Benzenoids;Benzenoids;Benzenoids;Benzenoids;Organic acids and derivatives;Benzenoids;Benzenoids;Benzenoids…	-;-;-;-;-;-;-;-;-;-;-;-;-;-;-;-;-;-;-;-;-;-;-;-;C17497;-;-;-;-;-;-;-;-;-;-;-;-;-;-;-;-	-;-;-;-;-;-;-;-;-;-;-;-;-;-;-;-;-;-;-;-;-;-;-;-;-;-;-;-;-;-;-;-;-;-;-;-;-;-;-;-;-	-;-;-;-;-;-;-;-;-;-;-;-;-;-;-;-;-;-;-;-;-;11106233;11052523;7184;31211;4047281;61417;6873;5352905;16330;226486;78476;21895;10559720;90232;55250550;-;107276;3033606;20364938;52856	2	Zingerone;Isobutylparaben	C17497;C20342
M195T307	195.137	5.12016	5199.11	7907.36	7082.38	5345.15	7157.41	5309.68	4660.14	5200.58	4889.72	5302.02	4890.27	4940.24	7600.19	5404.36	5000.38	4920.98	[66][M]+	[M+H-H20]+ 212.142	119	1	1	Sedanolide	Organoheterocyclic compounds	Lactones	HMDB0034450	NA	-	18	4-Hydroxypropofol;(S,Z)-Lyratol acetate;Hexylresorcinol;Neocnidilide;(卤)-Myrtenyl acetate;Ethyl (2E,4E,7Z)-Decatrienoate;Ethyl (2E,4Z,7Z)-Decatrienoate;(2S,4R)-p-Mentha-1(7),5-dien-2-ol acetate;(S)-p-Mentha-1,8-dien-10-yl acetate;Perillyl acetate;(R)-2-Acetoxy-p-mentha-1,8-diene;Carvyl acetate;Menthadienyl acetate;8-Ocimenyl acetate;1-(2-Furanyl)-1-octanone;(S)-Neolyratyl acetate;(2,2-Diethoxyeth…	HMDB0014018;HMDB0031840;HMDB0032567;HMDB0034450;HMDB0035126;HMDB0035375;HMDB0035376;HMDB0035801;HMDB0037018;HMDB0037231;HMDB0037389;HMDB0038046;HMDB0038292;HMDB0039685;HMDB0040439;HMDB0041497;HMDB0041610;HMDB0132986	Benzenoids;Organic acids and derivatives;Benzenoids;Organoheterocyclic compounds;Lipids and lipid-like molecules;Lipids and lipid-like molecules;Lipids and lipid-like molecules;Lipids and lipid-like molecules;Lipids and lipid-like molecules;Lipids and lipid-like molecules;Lipids and lipid-like molecules;Lipids and lipid-like molecules;Lipids and lipid-like molecules;Lipids and lipid-like molecule…	-;-;-;C17002;-;-;-;-;-;-;-;-;-;-;-;-;-;-	-;-;-;-;-;-;-;-;-;-;-;-;-;-;-;-;-;-	3014064;6427141;3610;5018391;61262;-;-;-;61781;61780;-;7335;524461;54275943;228593;-;80584;-	3	4-Hexyloxyphenol;Cnidilide;Neocnidilide	C14305;C16937;C17002
M197T182	197.08	3.0416	1175	1369.05	817.517	911.008	988.161	1303.37	4553.9	5588.43	4750.28	5500.06	5187.69	5193.12	3236.15	2918.79	3409.66	3378.02	-	[M+H-C6H10O5]+ 358.124	122	1	1	Ethyl 2,4-dihydroxy-6-methylbenzoate	Benzenoids	Benzene and substituted derivatives	NA	NA	-	1	Phlorisobutyrophenone 2-glucoside	HMDB0029651	Organic oxygen compounds	-	-	-	3	Tarennoside;10-Deoxygeniposidic_acid;Sweroside	C11654;C11672;C17071
M198T229	198.127	3.80901	6599.72	6291.42	6443.2	6223.99	7083.57	7087.68	5930.47	5642.4	6193.47	6185.75	5540.33	5366.63	6227.67	5873.93	6854.09	5486.66	-	-	48	1	1	Dibenzylamine	-	-	NA	NA	-	1	2-(3-Phenylpropyl)pyridine	HMDB0036173	Organoheterocyclic compounds	-	-	459494	0	-	-
M198T467	198.185	7.78948	16140.9	15615.6	18656.2	36210.8	28429.3	14999.5	62066.3	15582.6	32276.1	14951.5	12813	17881.9	16896.7	20517.5	14898	69813.6	-	-	358	1	1	2-trans-6-cis-Dodecadienal	Organic oxygen compounds	Organooxygen compounds	HMDB0032531	null	-	5	Homodihydrojasmone;2-trans-6-cis-Dodecadienal;cis-Quinceoxepane;Tricycloekasantalol;(2E,4E)-2,4-Dodecadienal	HMDB0031181;HMDB0032531;HMDB0038108;HMDB0039339;HMDB0039590	Organic oxygen compounds;Organic oxygen compounds;Organoheterocyclic compounds;Lipids and lipid-like molecules;Organic oxygen compounds	-;-;-;-;-	-;-;-;-;-	11137732;6430759;-;-;5367530	1	(3Z,6Z,9Z)-3,6,9-Dodecatrien-1-ol	C08375
M199T166	199.06	2.76573	6575.17	6501.96	6059.64	5861.87	6182.9	5881.29	1857.49	1783.59	1955.04	2047.19	1946.34	939.559	3991.73	3247.31	3966.97	3279.41	[68][M]+	[M+Na]+ 176.073	196	1	1	Syringic acid	Benzenoids	Benzene and substituted derivatives	HMDB0002085	C10833	-	18	Syringic acid;Ethyl gallate;2-(2,4,5-trihydroxyphenyl)propanoic acid;3-(3,4,5-trihydroxyphenyl)propanoic acid;3-(2,4-dihydroxyphenyl)-3-hydroxypropanoic acid;3-(2,4,5-trihydroxyphenyl)propanoic acid;2-(2,5-dihydroxy-4-methoxyphenyl)acetic acid;2-(3,4-dihydroxy-5-methoxyphenyl)acetic acid;2-hydroxy-2-(2-hydroxy-4-methoxyphenyl)acetic acid;2-(2,3,4-trihydroxyphenyl)propanoic acid;3-hydroxy-2,4-dime…	HMDB0002085;HMDB0033836;HMDB0125024;HMDB0125529;HMDB0126478;HMDB0126489;HMDB0130476;HMDB0131426;HMDB0137136;HMDB0137823;HMDB0140947;HMDB0142084;HMDB0142087;HMDB0000291;HMDB0003503;HMDB0029170;HMDB0041662;HMDB0133489	Benzenoids;Benzenoids;Phenylpropanoids and polyketides;Phenylpropanoids and polyketides;Phenylpropanoids and polyketides;Phenylpropanoids and polyketides;Benzenoids;Benzenoids;Benzenoids;Phenylpropanoids and polyketides;Benzenoids;Benzenoids;Benzenoids;Benzenoids;Phenylpropanoids and polyketides;Benzenoids;Benzenoids;Benzenoids	C10833;-;-;-;-;-;-;-;-;-;-;-;-;C05584;C01207;-;-;-	-;-;-;-;-;-;-;-;-;-;-;-;-;-;3-34-DIHYDROXYPHENYLLACTATE;-;-;-	10742;13250;-;-;-;-;-;-;-;-;-;-;-;736172;439435;853696;74709;-	5	3-(3,4-Dihydroxyphenyl)lactate;3-Methoxy-4-hydroxymandelate;Syringic_acid;(3E)-3-[(1R,5R,6S)-5-Hydroxy-7-oxabicyclo[4.1.0]heptan-2-ylidene]-2-oxopropanoate;3-Dehydrocarnitine	C01207;C05584;C10833;C21086;C02636
M199T433	199.169	7.21933	22856.4	17919.7	17848.7	19243.6	18746.3	18625.1	19230.2	17100.6	33370	28601.9	15789.2	14559.5	29270.7	18784.8	16798.5	19774.7	-	-	1206	1	1	2-Octenyl butyrate	Lipids and lipid-like molecules	Fatty Acyls	HMDB0038081	null	-	28	5-Dodecenoic acid;trans-Dodec-2-enoic acid;Methyl 10-undecenoate;Allyl nonanoate;xi-Dihydro-5-octyl-2(3H)-furanone;cis-4-Decenyl acetate;2,6-Dimethyl-5-heptenal propyleneglycol acetal;11-Dodecenoic acid;cis-3-Hexenyl hexanoate;(卤)-Citronellyl acetate;Citronellyl acetate;5,5-Dibutyl-4,5-dihydro-2(3H)furanone;Rhodinyl acetate;Methyl 9-undecenoate;Ethyl 2-decenoate;1-Ethenylhexyl butanoate;xi-5-Dode…	HMDB0000529;HMDB0010729;HMDB0029585;HMDB0029763;HMDB0031683;HMDB0032214;HMDB0032235;HMDB0032248;HMDB0033378;HMDB0034160;HMDB0034844;HMDB0036182;HMDB0037186;HMDB0037305;HMDB0037329;HMDB0037498;HMDB0037742;HMDB0037813;HMDB0038081;HMDB0038269;HMDB0038895;HMDB0038924;HMDB0039220;HMDB0040158;HMDB0040163;HMDB0040361;HMDB0041264;HMDB0041449	Lipids and lipid-like molecules;Lipids and lipid-like molecules;Lipids and lipid-like molecules;Lipids and lipid-like molecules;Organoheterocyclic compounds;Lipids and lipid-like molecules;Organoheterocyclic compounds;Lipids and lipid-like molecules;Lipids and lipid-like molecules;Lipids and lipid-like molecules;Lipids and lipid-like molecules;Organoheterocyclic compounds;Lipids and lipid-like mo…	-;-;-;-;-;-;-;-;-;C12298;-;-;-;-;-;-;-;-;-;-;-;-;-;-;-;-;C09870;-	-;-;-;-;-;-;-;-;-;-;-;-;-;-;-;-;-;-;-;-;-;-;-;-;-;-;-;-	5312378;5282729;8138;61410;16821;5352830;44153717;125207;5352543;9017;6708682;10608036;8833;11745625;5463904;27892;12844;61990;-;6435861;61835;5352973;5362583;-;57351134;5352436;220674;61401	5	(-)-Menthyl_acetate;Citronellyl_acetate;Neomenthyl_acetate;Decanoyl_acetaldehyde;cis-2-Dodecenoic_acid	C09870;C12298;C16825;C16947;C21202
M200T288	200.164	4.80676	8697.92	7593.56	8126.63	7861.37	9117.97	7738.53	8165.96	7693.88	7881.03	8913.56	8632.64	8272.04	8641.69	8351.15	8152.55	7808.64	[71][M]+	[M+H]+ 199.157	6767	1	1	10-Undecynoic acid	Organic acids and derivatives	-	NA	NA	-	19	11-nitro-1-undecene;2,2,7,7-Tetramethyl-1,6-dioxaspiro[4.4]non-3-ene;Linalyl formate;alpha-Terpineol formate;5-Pentyl-3h-furan-2-one;Methyl 4,8-decadienoate;Methyl (2E,4Z)-decadienoate;Neryl formate;4-Hydroxy-4-methyl-7-decenoic acid gamma-lactone;Ethyl octynecarboxylate;Tsibulin 2;6-(3-Hexenyl)tetrahydro-2H-pyran-2-one;xi-2-Hexyl-5-methyl-3(2H)-furanone;(3E,6Z)-Nonadien-1-yl acetate;(2E,6Z)-2,6-…	HMDB0062669;HMDB0030006;HMDB0030424;HMDB0032050;HMDB0032463;HMDB0034708;HMDB0034730;HMDB0035156;HMDB0036191;HMDB0036215;HMDB0037388;HMDB0037829;HMDB0038005;HMDB0038068;HMDB0038079;HMDB0038245;HMDB0038279;HMDB0040595;HMDB0059816	Organic 1,3-dipolar compounds;Organoheterocyclic compounds;Lipids and lipid-like molecules;Lipids and lipid-like molecules;Organoheterocyclic compounds;Lipids and lipid-like molecules;Lipids and lipid-like molecules;Lipids and lipid-like molecules;Organoheterocyclic compounds;Lipids and lipid-like molecules;Organic oxygen compounds;Organoheterocyclic compounds;Organoheterocyclic compounds;Lipids …	-;-;-;-;-;-;-;C12294;-;-;-;-;-;-;-;-;-;-;-	-;-;-;-;-;-;-;-;-;-;-;-;-;-;-;-;-;-;-	543829;10899299;61040;16537;9855656;-;6436336;5354882;6436439;61451;14391671;20846226;566912;-;-;518472;15461361;22034852;5365910	2	Geranyl_formate;Decahydro-2-naphthoic_acid	C12294;C14113
M200T439	200.164	7.31863	18225.5	11830.4	12237	10558.2	26507.3	11713.2	18151.7	11810.4	9066.79	8977.27	10444.9	9807.68	13741	14153.3	13790.8	12803.9	[72][M]+	-	3929	1	1	2-Hexyl-4-pentynoic acid	-	-	NA	NA	-	19	11-nitro-1-undecene;2,2,7,7-Tetramethyl-1,6-dioxaspiro[4.4]non-3-ene;Linalyl formate;alpha-Terpineol formate;5-Pentyl-3h-furan-2-one;Methyl 4,8-decadienoate;Methyl (2E,4Z)-decadienoate;Neryl formate;4-Hydroxy-4-methyl-7-decenoic acid gamma-lactone;Ethyl octynecarboxylate;Tsibulin 2;6-(3-Hexenyl)tetrahydro-2H-pyran-2-one;xi-2-Hexyl-5-methyl-3(2H)-furanone;(3E,6Z)-Nonadien-1-yl acetate;(2E,6Z)-2,6-…	HMDB0062669;HMDB0030006;HMDB0030424;HMDB0032050;HMDB0032463;HMDB0034708;HMDB0034730;HMDB0035156;HMDB0036191;HMDB0036215;HMDB0037388;HMDB0037829;HMDB0038005;HMDB0038068;HMDB0038079;HMDB0038245;HMDB0038279;HMDB0040595;HMDB0059816	Organic 1,3-dipolar compounds;Organoheterocyclic compounds;Lipids and lipid-like molecules;Lipids and lipid-like molecules;Organoheterocyclic compounds;Lipids and lipid-like molecules;Lipids and lipid-like molecules;Lipids and lipid-like molecules;Organoheterocyclic compounds;Lipids and lipid-like molecules;Organic oxygen compounds;Organoheterocyclic compounds;Organoheterocyclic compounds;Lipids …	-;-;-;-;-;-;-;C12294;-;-;-;-;-;-;-;-;-;-;-	-;-;-;-;-;-;-;-;-;-;-;-;-;-;-;-;-;-;-	543829;10899299;61040;16537;9855656;-;6436336;5354882;6436439;61451;14391671;20846226;566912;-;-;518472;15461361;22034852;5365910	2	Geranyl_formate;Decahydro-2-naphthoic_acid	C12294;C14113
M202T294	202.216	4.89728	1067.97	910.186	891.114	978.548	1017.07	1013.6	1079.9	1109.41	1098.55	1189.31	1120.14	1009.91	1055.65	983.379	1069.62	1007.01	-	-	8054	1	1	DDAO	-	-	NA	NA	-	4	2-Dodecanone;2-Methylundecanal;(+/-)-2,4,8-Trimethyl-7-nonen-2-ol;Lauric aldehyde	HMDB0031019;HMDB0031734;HMDB0032543;HMDB0033933	Organic oxygen compounds;Organic oxygen compounds;Lipids and lipid-like molecules;Organic oxygen compounds	C14996;-;-;C02278	-;-;-;CPD-7880	22556;61031;14614417;8194	1	Dodecylaldehyde	C02278
M203T54_1	203.052	0.904817	65417.3	143284	131617	71279.7	141355	155606	66177.1	67438.3	66191	68303.7	69422.6	65437.8	73608.1	71512.3	65429.5	70598.9	-	-	1589	1	1	4-Chloro-3,5-dimethoxybenzyl alcohol	Benzenoids	Benzene and substituted derivatives	HMDB0040933	null	-	32	muco-Inositol;2,5-bis(hydroxymethyl)oxolane-2,3,4-triol;neo-inositol ;cis-inositol;D-Glucose;D-Galactose;D-Mannose;myo-Inositol;3-Deoxyarabinohexonic acid;Beta-D-Glucose;D-Fructose;Allose;L-Sorbose;Alpha-D-Glucose;D-Tagatose;Beta-D-Galactose;scyllo-Inositol;L-Gulose;Dihydroxyacetone (dimer);L-Galactose;Levoinositol;Alpha-D-Glucopyranoside;D-Glucopyranoside;3(S)-hydroxy-all-cis-8,11,14,17-eicosate…	HMDB0062138;HMDB0125599;HMDB0240208;HMDB0240210;HMDB0000122;HMDB0000143;HMDB0000169;HMDB0000211;HMDB0000346;HMDB0000516;HMDB0000660;HMDB0001151;HMDB0001266;HMDB0003345;HMDB0003418;HMDB0003449;HMDB0006088;HMDB0012326;HMDB0032222;HMDB0033704;HMDB0034220;HMDB0061922;HMDB0062170;HMDB0062202;HMDB0062473;HMDB0062538;HMDB0240207;HMDB0240209;HMDB0240211;HMDB0001860;HMDB0001889;HMDB0002825	Organic oxygen compounds;Organic oxygen compounds;Organic oxygen compounds;Organic oxygen compounds;Organic oxygen compounds;Organic oxygen compounds;Organic oxygen compounds;Organic oxygen compounds;Organic acids and derivatives;Organic oxygen compounds;Organic oxygen compounds;Unknow;Organic oxygen compounds;Organic oxygen compounds;Organic oxygen compounds;Organic oxygen compounds;Organic oxyg…	C06152;-;-;-;C00031;C00984;C00159;C00137;-;C00221;C02336;C01487;C00247;C00267;C00795;C00962;C06153;C15923;-;C01825;C06151;-;C00738;-;-;C10906;-;C06150;-;C13747;C07130;C07480	CPD-8054;-;CPD-8053;CPD-8060;GLC;GALACTOSE;MANNOSE;MYO-INOSITOL;-;-;BETA-D-FRUCTOSE;D-ALLOSE-6-PHOSPHATE;SORBOSE;ALPHA-GLUCOSE;TAGATOSE;GALACTOSE;CPD-8050;CPD4FS-6;-;-;CPD-8055;-;-;-;-;-;CPD-8059;CPD-8052;CPD-8061;1-7-DIMETHYLXANTHINE;THF-GLU-N;3-7-DIMETHYLXANTHINE	892;-;892;892;5793;439357;18950;-;152990;64689;439709;12285879;441484;79025;92092;439353;892;10130220;4180364;12003287;892;-;206;448388;161658;5984;892;892;892;4687;2153;5429	47	D-Glucose;D-Fructose;D-Galactose;myo-Inositol;D-Mannose;beta-D-Glucose;L-Sorbose;alpha-D-Glucose;D-Aldose;D-Hexose;D-Sorbose;D-Tagatose;alpha-D-Mannose;beta-D-Galactose;alpha-D-Galactose;Sorbose;D-Allose;Galactose;D-Fuconate;L-Fructose;L-Fuconate;L-Galactose;D-Hamamelose;L-Rhamnonate;beta-D-Mannose;beta-D-Fructose;2-Deoxy-D-gluconate;D-Fructose;1L-chiro-Inositol;muco-Inositol;scyllo-Inositol;D-Al…	C00031;C00095;C00124;C00137;C00159;C00221;C00247;C00267;C00737;C00738;C00764;C00795;C00936;C00962;C00984;C01452;C01487;C01582;C01680;C01719;C01720;C01825;C01906;C01934;C02209;C02336;C02782;C05003;C06151;C06152;C06153;C06464;C06465;C06466;C06467;C06468;C08351;C08356;C10906;C15923;C19891;C21032;C21050;C21066;C07130;C07480;C13747
M203T402	203.106	6.70079	14059.3	12270.4	12158.9	12845.6	13714.5	13277.9	13103.1	13645.9	13343.8	12381.1	12934.3	12396.5	13116.5	12944.9	14201.3	13650.9	[74][M]+	[M+H-H20]+ 220.11	97	1	1	6-Acetyl-2,2-dimethyl-2H-1-benzopyran	Organoheterocyclic compounds	Benzopyrans	HMDB0030816	null	-	3	1-(4-methoxyphenyl)-4-methylpenta-1,4-dien-3-one;6-Acetyl-2,2-dimethyl-2H-1-benzopyran;3-(3-Methylbutylidene)-1(3H)-isobenzofuranone	HMDB0132938;HMDB0030816;HMDB0031663	Benzenoids;Organoheterocyclic compounds;Organoheterocyclic compounds	-;-;-	-;-;-	-;177040;10878223	1	Tremetone	C08992
M203T165	203.139	2.74716	3510.08	3277.74	3072.78	3289.45	3068.03	3312.39	1253.38	1626.09	862.544	1014.76	1196.11	1034.51	2083.67	2034.81	1931.29	2228.51	-	-	7332	1	1	L-Alanyl-L-norleucine	Organic acids and derivatives	Carboxylic acids and derivatives	NA	NA	-	11	N-Acetylisoputreanine;Alanyl-Isoleucine;Alanyl-Leucine;Isoleucyl-Alanine;Leucyl-Alanine;2-Hepteneoylglycine;3-Hepteneoylglycine;4-Hepteneoylglycine;5-Hepteneoylglycine;Pseudoecgonine;Ecgonine	HMDB0094713;HMDB0028690;HMDB0028691;HMDB0028900;HMDB0028922;HMDB0094728;HMDB0094729;HMDB0094730;HMDB0094731;HMDB0006348;HMDB0006548	Organic acids and derivatives;Organic acids and derivatives;Organic acids and derivatives;Organic acids and derivatives;Organic acids and derivatives;Organic acids and derivatives;Organic acids and derivatives;Organic acids and derivatives;Organic acids and derivatives;Alkaloids and derivatives;Alkaloids and derivatives	-;-;-;-;-;-;-;-;-;C12449;C10858	-;-;-;-;-;-;-;-;-;-;CPD-9777	-;-;-;-;-;-;-;-;-;443845;443003	4	Otonecine;Ecgonine;Pseudoecgonine;N-Isovaleryl-L-homoserine_lactone	C10356;C10858;C12449;C20673
M204T63	204.122	1.05496	624.178	500.849	657.607	423.475	727.575	529.862	828.741	5428.07	758.818	1010.11	847.409	829.856	805.867	543.474	690.494	595.613	-	-	6182	1	1	Acetyl-DL-carnitine	Lipids and lipid-like molecules	Fatty Acyls	HMDB0000201	NA	-	4	N-lactoyl-Leucine;L-Acetylcarnitine;5-(2-Methylpropyl)tetrahydro-2-oxo-3-furancarboxylic acid;5-Butyltetrahydro-2-oxo-3-furancarboxylic acid	HMDB0062176;HMDB0000201;HMDB0030988;HMDB0030992	Organic acids and derivatives;Lipids and lipid-like molecules;Organoheterocyclic compounds;Organoheterocyclic compounds	-;C02571;-;-	-;(-)o-acetylcarnitine;-;-	-;1;-;-	3	N6-(delta2-Isopentenyl)-adenine;Triacanthine;cis-2-Carboxycyclohexyl-acetic_acid	C04083;C08435;C14112
M205T410	205.086	6.83343	244025	293709	355671	267934	293712	255726	275278	216697	249249	339745	329628	308169	270171	256246	255475	236148	[75][M]+	-	13	1	1	(??)-threo-Anethole glycol	Unknown	Unknown	-	-	-	3	Anofinic acid;7-Ethoxy-4-methyl-2H-1-benzopyran-2-one;Edrophonium	HMDB0033303;HMDB0035095;HMDB0015145	Organoheterocyclic compounds;Phenylpropanoids and polyketides;Benzenoids	-;-;C06976	-;-;-	5319235;66595;3202	2	3-Butylidene-7-hydroxyphthalide;Edrophonium	C09921;C06976
M205T174	205.096	2.89963	13216	13256.7	12915.7	12328.9	11925.1	12202.1	4773.94	2441.82	4408.68	4653.81	5081.59	2116.96	8192.63	8875.85	6801.83	8267.53	[76][M]+	-	78	1	1	(卤)-Tryptophan	Organoheterocyclic compounds	Indoles and derivatives	HMDB0030396	C00806	-	10	L-Tryptophan;D-Tryptophan;3-Hydroxymethylantipyrine;Ethotoin;(卤)-Tryptophan;Nirvanol;4-Hydroxyantipyrine;S-nirvanol;6-Chloro-N-(1-methylethyl)-1,3,5-triazine-2,4-diamine;Indoleacrylic acid	HMDB0000929;HMDB0013609;HMDB0013840;HMDB0014892;HMDB0030396;HMDB0060533;HMDB0060878;HMDB0060967;HMDB0033249;HMDB0000734	Organoheterocyclic compounds;Organoheterocyclic compounds;Organoheterocyclic compounds;Organoheterocyclic compounds;Organoheterocyclic compounds;Organoheterocyclic compounds;Organoheterocyclic compounds;Organoheterocyclic compounds;Organoheterocyclic compounds;Organoheterocyclic compounds	C00078;C00525;-;C07839;C00806;-;-;-;C06559;-	TRP;D-TRYPTOPHAN;-;-;-;-;-;-;CPD-801;-	6305;9060;-;3292;1148;0;98889;-;22563;15030923	9	L-Tryptophan;D-Tryptophan;Tryptophan;Ethotoin;Vasicinol;Idazoxan;Nirvanol;Deethylatrazine;3-Indoleacrylate	C00078;C00525;C00806;C07839;C10743;C10968;C14916;C06559;C21283
M205T432	205.195	7.19552	134031	58338.3	52674.4	61868.9	60240.7	155569	60888.8	67733.8	58750.1	126968	57197.5	67562.2	150799	61952.9	54263	144110	-	-	1294	1	1	(2Z,4E,6E)-2,4,6,10-Farnesatetraene	Lipids and lipid-like molecules	Prenol lipids	HMDB0035787	null	-	81	delta-Amorphene;(-)-3,5-Cadinadiene;alpha-Santalene;Sesquisabinene;beta-Selinene;Aristolene;2,7,10-Bisabolatriene;Sesquithujene;Daucene;Valencene;(2Z,4E,6E)-2,4,6,10-Farnesatetraene;alpha-Selinene;(-)-beta-Elemene;beta-Farnesene;alpha-Guaiene;alpha-Cyperene;alpha-Farnesene;(3E,6E)-alpha-Farnesene;(Z)-2,6,10-Bisabolatriene;Zingiberene;(R)-2,5,11-Bisabolatriene;beta-Santalene;alpha-Cubebene;1-Epi-a…	HMDB0030644;HMDB0030673;HMDB0034939;HMDB0034943;HMDB0034997;HMDB0035146;HMDB0035161;HMDB0035198;HMDB0035361;HMDB0035688;HMDB0035787;HMDB0035810;HMDB0035816;HMDB0035913;HMDB0036003;HMDB0036004;HMDB0036065;HMDB0036066;HMDB0036154;HMDB0036164;HMDB0036200;HMDB0036364;HMDB0036413;HMDB0036417;HMDB0036419;HMDB0036428;HMDB0036444;HMDB0036450;HMDB0036467;HMDB0036575;HMDB0036644;HMDB0036678;HMDB0036682;HMD…	Lipids and lipid-like molecules;Lipids and lipid-like molecules;Lipids and lipid-like molecules;Lipids and lipid-like molecules;Lipids and lipid-like molecules;Lipids and lipid-like molecules;Lipids and lipid-like molecules;Lipids and lipid-like molecules;Lipids and lipid-like molecules;Lipids and lipid-like molecules;Lipids and lipid-like molecules;Lipids and lipid-like molecules;Lipids and lipi…	-;-;-;-;C09723;-;-;-;-;C17277;-;-;-;-;-;C17505;-;C09665;C19748;C09750;-;C09718;C09647;-;-;-;-;-;C09684;-;-;-;-;-;-;-;C09629;-;-;-;-;-;-;-;-;-;-;-;-;-;-;-;-;C16815;C20173;-;-;C09630;-;-;-;-;-;-;C17094;C20162;-;-;C09648;C06394;-;C16776;-;-;-;-;C09625;C09691	-;-;CPD-11377;-;-;-;-;-;-;-;-;-;CPD-8232;-;-;-;-;-;-;-;-;-;-;-;-;-;-;-;-;-;-;-;-;-;CPD-11414;-;-;-;-;-;CPD-8748;-;-;-;-;-;-;-;-;-;-;-;-;CPD-8788;CPD-8787;-;-;-;-;-;-;-;-;-;-;CPD-13857;-;-;CPD-8803;-;-;-;-;-;CPD-8734;CPD-13862;-;-;CPD-8230;CPD-8234;CPD-823	10223;-;94164;25202482;519361;530421;5352653;53439065;177773;288227;-;10123;10583;5317319;107152;99856;5353086;5281516;5352437;521253;5316213;10534;86609;521243;-;579031;520826;15560254;-;6370843;-;-;570507;595094;101731;-;5322111;-;-;521496;522296;-;-;-;521334;595133;578929;21159022;520461;324224;6949;-;10375655;12306048;6432404;21159064;-;6431015;6428487;-;-;-;5362885;-;6918391;10910653;-;-;0;4…	82	Pentalenene;Trichodiene;Aristolochene;delta-Cadinene;beta-Cadinene;beta-Caryophyllene;alpha-Cedrene;alpha-Chamigrene;beta-Chamigrene;alpha-Copaene;alpha-Cubebene;beta-Cubebene;alpha-Farnesene;beta-Farnesene;Germacrene_B;Humulene;Isocaryophyllene;Longifolene;beta-Santalene;beta-Selinene;Thujopsene;alpha-Ylangene;Zingiberene;Vetispiradiene;Amorpha-4,11-diene;(+)-Germacrene_A;(-)-Germacrene_D;(+)-ep…	C01841;C01860;C02004;C06394;C09625;C09629;C09630;C09635;C09637;C09639;C09647;C09648;C09665;C09666;C09672;C09684;C09691;C09699;C09718;C09723;C09740;C09749;C09750;C12142;C16028;C16141;C16142;C16269;C16775;C16776;C16814;C16815;C16829;C17065;C17088;C17094;C17120;C17277;C17505;C19619;C19708;C19734;C19735;C19736;C19737;C19738;C19740;C19741;C19742;C19747;C19748;C19749;C19751;C19752;C19753;C19754;C19908;…
M207T234	207.065	3.90557	4734.6	3171.93	4069.83	7041.43	4261.18	6385.1	32365.3	45346.7	37899.5	36081.1	34967.3	61564.3	18758.5	38249.2	22476.6	19873.3	-	-	6551	1	1	7-Hydroxy-4-(methoxymethyl)coumarin	Phenylpropanoids and polyketides	Coumarins and derivatives	NA	NA	-	23	Scoparone;1-(6-hydroxy-4-methoxy-1-benzofuran-5-yl)ethan-1-one;6-(hydroxymethyl)-7-methoxy-2H-chromen-2-one;Eugenitol;Isoeugenitol;Vinyl caffeate;Citropten;3-Methoxy-4,5-methylenedioxycinnamaldehyde;Eugenin;4-ethyl-6-methoxybenzene-1,2,3-triol;5-ethyl-3-methoxybenzene-1,2,4-triol;2-(hydroxymethyl)-5-methoxy-4-methylbenzene-1,3-diol;4-(hydroxymethyl)-5-methoxy-2-methylbenzene-1,3-diol;6-methoxy-3,…	HMDB0030818;HMDB0129368;HMDB0136784;HMDB0029466;HMDB0029472;HMDB0029775;HMDB0032952;HMDB0035303;HMDB0036627;HMDB0125593;HMDB0125597;HMDB0126618;HMDB0126619;HMDB0126620;HMDB0131233;HMDB0001490;HMDB0035056;HMDB0036072;HMDB0039650;HMDB0040603;HMDB0059730;HMDB0001565;HMDB0029748	Phenylpropanoids and polyketides;Organoheterocyclic compounds;Unknow;Organoheterocyclic compounds;Organoheterocyclic compounds;Phenylpropanoids and polyketides;Phenylpropanoids and polyketides;Organoheterocyclic compounds;Organoheterocyclic compounds;Benzenoids;Lipids and lipid-like molecules;Benzenoids;Benzenoids;Benzenoids;Benzenoids;Benzenoids;Benzenoids;Organoheterocyclic compounds;Lipids and…	C09311;-;-;-;-;-;-;-;C20210;-;-;-;-;-;-;C05594;-;-;-;-;-;C00588;C19245	-;-;-;-;-;-;-;-;-;-;-;-;-;-;-;-;-;-;-;-;-;PHOSPHORYL-CHOLINE;-	8417;-;-;5036604;5318562;11127419;2775;5319472;10189;-;-;-;-;-;-;10805;170451;-;59561170;11095273;-;1014;49970	15	Lathodoratin;Scoparone;2-Hydroxy-8-methylchromene-2-carboxylate;2-Hydroxy-3-methylbenzalpyruvate;cis-1,2-Dihydroxy-1,2-dihydro-8-carboxynaphthalene;Eugenin;7-Methyl-2-hydroxy-6-oxoocta-2,4-dienoate;3-Methoxy-4-hydroxyphenylethyleneglycol;2-Hydroxy-6-oxo-7-methylocta-2,4-dienoate;Antiarol;cis-3-(1-Carboxy-ethyl)-3,5-cyclo-hexadiene-1,2-diol;cis-3-(Carboxy-ethyl)-3,5-cyclo-hexadiene-1,2-diol;Cholin…	C09012;C09311;C14085;C14086;C14092;C20210;C04535;C05594;C06582;C10765;C11456;C11588;C00588;C19245;C20319
M207T201	207.138	3.35106	1436.86	1854.01	1396.51	1433.61	1593.22	1323.4	6367.13	7546.34	6963.01	7612.02	7433.16	6821.31	4785	4433.9	3940.28	4066.81	-	-	4670	1	1	Ibuprofen	Phenylpropanoids and polyketides	Phenylpropanoic acids	HMDB0001925	C01588	-	25	Ibuprofen;Eremopetasinorone A;Benzyl hexanoate;(E)-6-Methyl-6-(5-methyl-2-furanyl)-3-hepten-2-one;2-Phenylpropyl butyrate;2-Phenylpropyl isobutyrate;3-Phenylpropyl 2-methylpropanoate;3-Acetoxy-3-methyl-1-phenylbutane;3-Methylbutyl phenylacetate;2-Phenylethyl pentanoate;2-Phenylethyl 3-methylbutanoate;xi-8,9-Dehydrotheaspirone;2,4,6-Trimethyl-4-phenyl-1,3-dioxane;Methyl 4-tert-butylphenylacetate;1…	HMDB0001925;HMDB0029669;HMDB0032176;HMDB0033196;HMDB0034469;HMDB0034470;HMDB0034472;HMDB0034556;HMDB0035008;HMDB0035016;HMDB0035017;HMDB0035181;HMDB0036025;HMDB0036240;HMDB0036386;HMDB0036391;HMDB0037194;HMDB0037604;HMDB0037623;HMDB0037720;HMDB0038605;HMDB0039101;HMDB0040431;HMDB0132932;HMDB0132940	Phenylpropanoids and polyketides;Organic oxygen compounds;Benzenoids;Organoheterocyclic compounds;Lipids and lipid-like molecules;Benzenoids;Benzenoids;Benzenoids;Benzenoids;Lipids and lipid-like molecules;Lipids and lipid-like molecules;Organic oxygen compounds;Organoheterocyclic compounds;Benzenoids;Benzenoids;Benzenoids;Lipids and lipid-like molecules;Organic oxygen compounds;Benzenoids;Lipids…	C01588;-;-;-;-;-;C02008;-;-;-;-;-;-;-;-;-;-;-;-;-;-;-;C14716;-;-	CARBOXYPHENYLAMINO-DEOXYRIBULOSE-P;-;-;-;-;-;-;-;-;-;-;-;-;-;-;-;-;-;-;-;-;-;-;-;-	3672;-;23367;21767560;576263;576240;7662;7633;7600;81964;8792;44147198;107381;605629;61447;19857768;62469;-;11830590;520148;98492;10398072;23235;-;-	2	Ibuprofen;Plastoquinol-1	C01588;C02185
M209T247	209.08	4.11862	6332.28	9549.11	8086.06	8677.31	6043.39	8869.76	22409.9	24754.1	67016.5	78342.1	73924	45320.8	13878.7	18407	13740.8	15680.8	-	-	5999	1	1	3,5-Dimethoxycinnamic acid	-	-	NA	NA	-	20	3-(3,5-dimethoxyphenyl)prop-2-enoic acid;methyl (2E)-3-(2-hydroxy-4-methoxyphenyl)prop-2-enoate;(3Z)-3-hydroxy-4-(4-hydroxy-3-methoxyphenyl)but-3-en-2-one;4-(3,4-dihydroxy-5-methoxyphenyl)but-3-en-2-one;4-(2,4-dihydroxy-5-methoxyphenyl)but-3-en-2-one;4-(2,4-dihydroxy-3-methoxyphenyl)but-3-en-2-one;1-[3-(4-hydroxy-3-methoxyphenyl)oxiran-2-yl]ethan-1-one;1-hydroxy-4-(4-hydroxy-3-methoxyphenyl)but-3…	HMDB0127491;HMDB0131169;HMDB0133456;HMDB0133458;HMDB0133459;HMDB0133460;HMDB0133461;HMDB0133462;HMDB0133474;HMDB0138526;HMDB0142179;HMDB0012127;HMDB0029185;HMDB0034315;HMDB0036055;HMDB0037308;HMDB0038510;HMDB0040892;HMDB0041461;HMDB0041692	Unknow;Phenylpropanoids and polyketides;Phenylpropanoids and polyketides;Phenylpropanoids and polyketides;Phenylpropanoids and polyketides;Phenylpropanoids and polyketides;Benzenoids;Phenylpropanoids and polyketides;Benzenoids;Unknow;Phenylpropanoids and polyketides;Phenylpropanoids and polyketides;Benzenoids;Phenylpropanoids and polyketides;Organoheterocyclic compounds;Organoheterocyclic compoun…	-;-;-;-;-;-;-;-;-;-;-;C09816 ;-;-;-;-;C02381;-;-;-	-;-;-;-;-;-;-;-;-;-;-;BENZYLSUCCINATE;-;-;-;-;-;-;-;-	-;-;-;-;-;-;-;-;-;-;-;446168;152432;717531;156052;-;93040;-;13250360;52920453	3	6-Methoxymellein;Sinapoyl_aldehyde;Benzylsuccinate	C02381;C05610;C09816
M209T207	209.08	3.44682	5967.06	4669.77	5828.16	5206.79	5301.86	5304.67	10696.8	11526	9968.37	11311.5	10655.2	10303.8	8153.53	7921.38	7410.89	9219.43	-	-	6105	1	1	3,5-Dimethoxycinnamic acid	-	-	NA	NA	-	20	3-(3,5-dimethoxyphenyl)prop-2-enoic acid;methyl (2E)-3-(2-hydroxy-4-methoxyphenyl)prop-2-enoate;(3Z)-3-hydroxy-4-(4-hydroxy-3-methoxyphenyl)but-3-en-2-one;4-(3,4-dihydroxy-5-methoxyphenyl)but-3-en-2-one;4-(2,4-dihydroxy-5-methoxyphenyl)but-3-en-2-one;4-(2,4-dihydroxy-3-methoxyphenyl)but-3-en-2-one;1-[3-(4-hydroxy-3-methoxyphenyl)oxiran-2-yl]ethan-1-one;1-hydroxy-4-(4-hydroxy-3-methoxyphenyl)but-3…	HMDB0127491;HMDB0131169;HMDB0133456;HMDB0133458;HMDB0133459;HMDB0133460;HMDB0133461;HMDB0133462;HMDB0133474;HMDB0138526;HMDB0142179;HMDB0012127;HMDB0029185;HMDB0034315;HMDB0036055;HMDB0037308;HMDB0038510;HMDB0040892;HMDB0041461;HMDB0041692	Unknow;Phenylpropanoids and polyketides;Phenylpropanoids and polyketides;Phenylpropanoids and polyketides;Phenylpropanoids and polyketides;Phenylpropanoids and polyketides;Benzenoids;Phenylpropanoids and polyketides;Benzenoids;Unknow;Phenylpropanoids and polyketides;Phenylpropanoids and polyketides;Benzenoids;Phenylpropanoids and polyketides;Organoheterocyclic compounds;Organoheterocyclic compoun…	-;-;-;-;-;-;-;-;-;-;-;C09816 ;-;-;-;-;C02381;-;-;-	-;-;-;-;-;-;-;-;-;-;-;BENZYLSUCCINATE;-;-;-;-;-;-;-;-	-;-;-;-;-;-;-;-;-;-;-;446168;152432;717531;156052;-;93040;-;13250360;52920453	3	6-Methoxymellein;Sinapoyl_aldehyde;Benzylsuccinate	C02381;C05610;C09816
M209T163	209.153	2.71466	704.448	601.847	825.585	644.515	667.947	634.019	10213.8	11155.5	10247.9	11017.9	11442.1	11681.8	5408.55	5525.8	5601.58	5284.05	[81][M]+	-	4805	1	1	Eremopetasinorol	Organooxygen compounds	Alcohols and polyols	HMDB0029668	null	-	39	Eremopetasinorol;(S,E)-Lyratol propanoate;(5alpha,8beta,9beta)-5,9-Epoxy-3,6-megastigmadien-8-ol;(5R,6S)-5,6-Epoxy-7-megastigmen-9-one;Theaspirone A;2,2,6,7-Tetramethylbicyclo[4.3.0]nona-1(9),4-diene-7,8-diol;3-Hydroxy-beta-ionone;Acetal R;5,9:6,9-Diepoxy-3-megastigmene;Carvyl propionate;5,9:6,9-Diepoxy-4-megastigmene;2,3,5,6,8,8a-Hexahydro-2,5,5,8a-tetramethyl-7H-1-benzopyran-7-one;(3R,8E)-3-Hyd…	HMDB0029668;HMDB0031869;HMDB0034672;HMDB0034984;HMDB0035228;HMDB0036686;HMDB0036821;HMDB0036824;HMDB0037776;HMDB0038047;HMDB0038529;HMDB0040233;HMDB0041636;HMDB0132947;HMDB0000947;HMDB0002373;HMDB0032044;HMDB0032325;HMDB0032448;HMDB0033618;HMDB0033848;HMDB0034134;HMDB0034456;HMDB0034458;HMDB0034460;HMDB0036034;HMDB0036229;HMDB0038237;HMDB0038267;HMDB0039215;HMDB0040171;HMDB0040193;HMDB0040266;HMD…	Organooxygen compounds;Organic acids and derivatives;Organoheterocyclic compounds;Organoheterocyclic compounds;Organic oxygen compounds;Organic oxygen compounds;Lipids and lipid-like molecules;Benzenoids;Organic oxygen compounds;Lipids and lipid-like molecules;Organoheterocyclic compounds;Organoheterocyclic compounds;Organooxygen compounds;Benzenoids;Lipids and lipid-like molecules;Lipids and lip…	-;-;-;-;-;-;-;-;-;-;-;-;-;-;C17715;-;-;-;-;-;-;-;-;-;-;-;-;-;-;-;-;-;-;-;-;-;-;-;-	-;-;-;-;-;-;CPD-7200;-;-;-;-;-;-;-;-;-;-;-;-;-;-;-;-;-;-;-;-;-;-;-;-;-;-;-;-;-;-;-;CPD-3184	-;-;-;5352481;5321925;-;5363700;61403;-;7336;-;540316;6420999;-;8180;13628864;61455;94886;560109;16617;8050;61096;5312289;24516;62592;106766;10886;21813;5369371;24838;61304;31251;8918;21596;69351;102855;-;-;583	2	4-Heptyloxyphenol;Undecanoic_acid	C14236;C17715
M209T464_1	209.153	7.7331	23148	15493.8	16346.4	18701.9	42262	22005.8	22574.9	22696.3	14821.7	16486.5	13122.4	13865.1	30585.1	21752.5	19177.4	22333.2	[82][M]+	[M+H]+ 208.153	17	1	1	Eremopetasinorol	Organooxygen compounds	Alcohols and polyols	HMDB0029668	null	-	39	Eremopetasinorol;(S,E)-Lyratol propanoate;(5alpha,8beta,9beta)-5,9-Epoxy-3,6-megastigmadien-8-ol;(5R,6S)-5,6-Epoxy-7-megastigmen-9-one;Theaspirone A;2,2,6,7-Tetramethylbicyclo[4.3.0]nona-1(9),4-diene-7,8-diol;3-Hydroxy-beta-ionone;Acetal R;5,9:6,9-Diepoxy-3-megastigmene;Carvyl propionate;5,9:6,9-Diepoxy-4-megastigmene;2,3,5,6,8,8a-Hexahydro-2,5,5,8a-tetramethyl-7H-1-benzopyran-7-one;(3R,8E)-3-Hyd…	HMDB0029668;HMDB0031869;HMDB0034672;HMDB0034984;HMDB0035228;HMDB0036686;HMDB0036821;HMDB0036824;HMDB0037776;HMDB0038047;HMDB0038529;HMDB0040233;HMDB0041636;HMDB0132947;HMDB0000947;HMDB0002373;HMDB0032044;HMDB0032325;HMDB0032448;HMDB0033618;HMDB0033848;HMDB0034134;HMDB0034456;HMDB0034458;HMDB0034460;HMDB0036034;HMDB0036229;HMDB0038237;HMDB0038267;HMDB0039215;HMDB0040171;HMDB0040193;HMDB0040266;HMD…	Organooxygen compounds;Organic acids and derivatives;Organoheterocyclic compounds;Organoheterocyclic compounds;Organic oxygen compounds;Organic oxygen compounds;Lipids and lipid-like molecules;Benzenoids;Organic oxygen compounds;Lipids and lipid-like molecules;Organoheterocyclic compounds;Organoheterocyclic compounds;Organooxygen compounds;Benzenoids;Lipids and lipid-like molecules;Lipids and lip…	-;-;-;-;-;-;-;-;-;-;-;-;-;-;C17715;-;-;-;-;-;-;-;-;-;-;-;-;-;-;-;-;-;-;-;-;-;-;-;-	-;-;-;-;-;-;CPD-7200;-;-;-;-;-;-;-;-;-;-;-;-;-;-;-;-;-;-;-;-;-;-;-;-;-;-;-;-;-;-;-;CPD-3184	-;-;-;5352481;5321925;-;5363700;61403;-;7336;-;540316;6420999;-;8180;13628864;61455;94886;560109;16617;8050;61096;5312289;24516;62592;106766;10886;21813;5369371;24838;61304;31251;8918;21596;69351;102855;-;-;583	2	4-Heptyloxyphenol;Undecanoic_acid	C14236;C17715
M211T249	211.094	4.15817	3755.04	3580.63	3198.45	3542.73	3538.99	3320.49	4098.57	4454.32	4154.39	4561.44	4391.77	4263.35	4935.92	4808	4303.73	4844.03	-	-	5148	1	1	N-(4-Chlorophenyl)-4-piperidinamine	-	-	NA	NA	-	32	2,2-dimethyl-3,4-dihydro-2H-1-benzopyran-4,5,7-triol;3-(3,5-dimethoxyphenyl)propanoic acid;2-[(2E)-4-hydroxy-3-methylbut-2-en-1-yl]benzene-1,3,5-triol;2-(4-hydroxy-3-methylbut-2-en-1-yl)benzene-1,3,5-triol;4-(3-methylbut-2-en-1-yl)benzene-1,2,3,5-tetrol;2-[(3,3-dimethyloxiran-2-yl)methyl]benzene-1,3,5-triol;2-(3,4-dimethoxyphenyl)propanoic acid;3-hydroxy-4-(4-hydroxy-3-methoxyphenyl)butan-2-one;4…	HMDB0125803;HMDB0127493;HMDB0129253;HMDB0129254;HMDB0129255;HMDB0129256;HMDB0130385;HMDB0133478;HMDB0133511;HMDB0133519;HMDB0133526;HMDB0133535;HMDB0135671;HMDB0013070;HMDB0029187;HMDB0029233;HMDB0033798;HMDB0034047;HMDB0036199;HMDB0039428;HMDB0041406;HMDB0060737;HMDB0000784;HMDB0011717;HMDB0032200;HMDB0032258;HMDB0032387;HMDB0036233;HMDB0059760;HMDB0059783;HMDB0059814;HMDB0059879	Organoheterocyclic compounds;Phenylpropanoids and polyketides;Benzenoids;Benzenoids;Lipids and lipid-like molecules;Benzenoids;Phenylpropanoids and polyketides;Benzenoids;Benzenoids;Benzenoids;Benzenoids;Benzenoids;Benzenoids;Benzenoids;Benzenoids;Benzenoids;Benzenoids;Organic oxygen compounds;Benzenoids;Phenylpropanoids and polyketides;Organic oxygen compounds;Phenylpropanoids and polyketides;Li…	-;-;-;-;-;-;-;-;-;-;-;-;-;C02325;-;-;C07350;-;-;-;-;-;C08261;-;-;-;-;-;-;-;-;-	-;-;-;-;-;-;-;-;-;-;-;-;-;SINAPYL-ALCOHOL;-;-;3-METHYL-1-246-TRIHYDROXYPHENYLBUTAN;-;-;-;-;-;-;2-DH-3-DO-D-ARABINONATE;-;-;-;-;-;-;-;-	-;-;-;-;-;-;-;-;-;-;-;-;-;5280507;-;49831816;441269;326186;109455;-;11287272;-;2266;16058309;95392;263620;526152;5140436;543862;12346696;107321;13163	8	Phosphoagmatine;Sinapyl_alcohol;Phlorisovalerophenone;Multifidol;Azelaic_acid;Eucommiol;Acetylagmatine;Toxoflavine	C02726;C02325;C07350;C10709;C08261;C17878;C02131;C16789
M211T329	211.169	5.48231	18033.6	17178.7	17060.8	18302	18253.6	17252.5	18716.2	17658.6	16235.4	15793.4	16081.5	16730.6	18235.3	17464.1	16696.7	16610.5	[85][M]+	[M+H-NH3]+ 227.188	20	1	1	Methyl (2E,6Z)-dodecadienoate	Lipids and lipid-like molecules	Fatty Acyls	HMDB0031014	null	-	12	Linalyl propionate;Methyl (2E,6Z)-dodecadienoate;alpha-Terpineol propanoate;Cepanone;Citral propylene glycol acetal;Propyl 2,4-decadienoate;Tsibulin 1;Isobornyl propionate;Neryl propionate;2-Propenyl cyclohexanebutanoate;Octahydro-2,5,5,8a-tetramethyl-7H-1-benzopyran-7-one;Artemisyl propionate	HMDB0030425;HMDB0031014;HMDB0032052;HMDB0032098;HMDB0037286;HMDB0037307;HMDB0037390;HMDB0038249;HMDB0038258;HMDB0038291;HMDB0040232;HMDB0041554	Lipids and lipid-like molecules;Lipids and lipid-like molecules;Lipids and lipid-like molecules;Organoheterocyclic compounds;Organoheterocyclic compounds;Lipids and lipid-like molecules;Organic oxygen compounds;Lipids and lipid-like molecules;Lipids and lipid-like molecules;Lipids and lipid-like molecules;Organoheterocyclic compounds;Organic acids and derivatives	-;-;-;-;-;-;-;-;-;-;-;-	-;-;-;-;-;-;-;-;-;-;-;-	61098;6438202;62328;529383;5338463;5362592;180441;89306;5365982;61405;539850;-	0	-	-
M213T166	213.075	2.76372	1641.56	1542.46	1443.87	1371.79	1420.81	1118.24	1590.28	1915.03	1643.71	1859.93	3080.9	2703.1	1704.35	1647.41	1596.19	2766.9	-	-	196	1	1	2,3-Dihydroxy-1-(4-hydroxy-3-methoxyphenyl)-1-propanone	Organic oxygen compounds	Organooxygen compounds	HMDB0041286	null	-	23	2-(2,5-dihydroxy-4-methoxyphenyl)propanoic acid;3-(2,4-dihydroxy-5-methoxyphenyl)propanoic acid;3-(3,4-dihydroxy-5-methoxyphenyl)propanoic acid;3-(2,4-dihydroxy-3-methoxyphenyl)propanoic acid;2-(2,3-dihydroxy-4-methoxyphenyl)propanoic acid;2-(4-hydroxy-3,5-dimethoxyphenyl)acetic acid;3-hydroxy-3-(4-hydroxy-3-methoxyphenyl)propanoic acid;2,3,4-trimethoxybenzoic acid;Vanillactic acid;Danielone;Prop…	HMDB0125013;HMDB0125520;HMDB0125526;HMDB0125540;HMDB0129354;HMDB0131424;HMDB0133486;HMDB0142083;HMDB0000913;HMDB0031704;HMDB0033835;HMDB0033839;HMDB0034493;HMDB0041286;HMDB0041661;HMDB0041663;HMDB0041665;HMDB0060557;HMDB0000325;HMDB0040220;HMDB0061681;HMDB0000517;HMDB0003416	Phenylpropanoids and polyketides;Phenylpropanoids and polyketides;Phenylpropanoids and polyketides;Phenylpropanoids and polyketides;Phenylpropanoids and polyketides;Benzenoids;Unknow;Benzenoids;Phenylpropanoids and polyketides;Benzenoids;Benzenoids;Benzenoids;Lipids and lipid-like molecules;Organic oxygen compounds;Benzenoids;Phenylpropanoids and polyketides;Phenylpropanoids and polyketides;Benze…	-;-;-;-;-;-;-;-;-;C10674;C11155;-;C09801;-;-;-;-;-;-;-;-;C00062;C00792	-;-;-;-;-;-;-;-;-;-;-;-;-;-;-;-;-;-;-;-;-;ARG;CPD-220	-;-;-;-;-;-;-;-;160637;146167;4947;8357;0;15765124;10584634;-;21677754;-;22328017;24197;-;6322;71070	6	Danielone;n-Propyl_gallate;(R)-3-((R)-3-Hydroxybutanoyloxy)butanoate;L-Arginine;D-Arginine;Amino_acid(Arg-)	C10674;C11155;C04546;C00062;C00792;C02385
M214T311	214.18	5.18512	17656.8	15276	14958.8	15402.5	16378.1	15317	14775.1	15794.3	15998.2	15311.9	15716.6	15589.3	15509	16292.6	15527.5	15594	[89][M]+	[M+H]+ 213.173	158	1	1	Dodeca-2(E),4(E)-dienoic acid	Lipids and lipid-like molecules	Fatty Acyls	NA	NA	-	23	Dihydro-5-(2-octenyl)-2(3H)-furanone;Methyl 2-undecynoate;6-Heptyl-5,6-dihydro-2H-pyran-2-one;cis-3-Hexenyl trans-4-hexenoate;alpha-Terpineol acetate;alpha-Campholene acetate;(Z)-4-Hydroxy-6-dodecenoic acid lactone;Yuzu lactone;(3R,3aR,7aS)-3-Butylhexahydro-1(3H)-isobenzofuranone;Geranyl acetate;Artemisia alcohol acetate;Ethyl 2Z,4E-decadienoic acid;p-Menth-1-en-9-ol acetate;cis-3-Hexenyl cis-3-h…	HMDB0030867;HMDB0030945;HMDB0031030;HMDB0031692;HMDB0032051;HMDB0032193;HMDB0032331;HMDB0032901;HMDB0034903;HMDB0035157;HMDB0036048;HMDB0036599;HMDB0037301;HMDB0038270;HMDB0038280;HMDB0039522;HMDB0040206;HMDB0040227;HMDB0040397;HMDB0040725;HMDB0041469;HMDB0041494;HMDB0061816	Organoheterocyclic compounds;Lipids and lipid-like molecules;Organoheterocyclic compounds;Lipids and lipid-like molecules;Lipids and lipid-like molecules;Lipids and lipid-like molecules;Organoheterocyclic compounds;Phenylpropanoids and polyketides;Organoheterocyclic compounds;Lipids and lipid-like molecules;Organic acids and derivatives;Lipids and lipid-like molecules;Lipids and lipid-like molecu…	-;-;-;-;C12300;-;C03107;-;-;C09861;-;C08486;-;-;-;C09863;C12306;-;-;C11338;-;-;-	-;-;-;-;-;-;-;-;-;-;-;-;-;-;-;-;-;-;-;-;-;-;-	5853952;61524;61834;-;111037;61270;5352428;-;-;1549025;524254;5281162;527144;6435882;5367679;8294;17617;94579;6448;6950274;30248;21630872;7780	9	Ethyl(E,Z)-decadienoate;(1S,2R,4S)-(-)-Bornyl_acetate;Geranyl_acetate;Linalyl_acetate;Bornyl_acetate;alpha-Terpinyl_acetate;beta-Terpinyl_acetate;gamma-Terpinyl_acetate;Allyl_cyclohexylpropionate	C08486;C09837;C09861;C09863;C11338;C12300;C12301;C12302;C12306
M214T427	214.18	7.11842	14874.9	5310.93	15256.7	6265.03	11182.4	11147.1	5636.81	5832.87	5620.62	10504.2	13261.9	5349.22	8144.3	8637.25	17431.6	9024.62	-	-	715	1	1	Dodeca-2(E),4(E)-dienoic acid	Lipids and lipid-like molecules	Fatty Acyls	NA	NA	-	23	Dihydro-5-(2-octenyl)-2(3H)-furanone;Methyl 2-undecynoate;6-Heptyl-5,6-dihydro-2H-pyran-2-one;cis-3-Hexenyl trans-4-hexenoate;alpha-Terpineol acetate;alpha-Campholene acetate;(Z)-4-Hydroxy-6-dodecenoic acid lactone;Yuzu lactone;(3R,3aR,7aS)-3-Butylhexahydro-1(3H)-isobenzofuranone;Geranyl acetate;Artemisia alcohol acetate;Ethyl 2Z,4E-decadienoic acid;p-Menth-1-en-9-ol acetate;cis-3-Hexenyl cis-3-h…	HMDB0030867;HMDB0030945;HMDB0031030;HMDB0031692;HMDB0032051;HMDB0032193;HMDB0032331;HMDB0032901;HMDB0034903;HMDB0035157;HMDB0036048;HMDB0036599;HMDB0037301;HMDB0038270;HMDB0038280;HMDB0039522;HMDB0040206;HMDB0040227;HMDB0040397;HMDB0040725;HMDB0041469;HMDB0041494;HMDB0061816	Organoheterocyclic compounds;Lipids and lipid-like molecules;Organoheterocyclic compounds;Lipids and lipid-like molecules;Lipids and lipid-like molecules;Lipids and lipid-like molecules;Organoheterocyclic compounds;Phenylpropanoids and polyketides;Organoheterocyclic compounds;Lipids and lipid-like molecules;Organic acids and derivatives;Lipids and lipid-like molecules;Lipids and lipid-like molecu…	-;-;-;-;C12300;-;C03107;-;-;C09861;-;C08486;-;-;-;C09863;C12306;-;-;C11338;-;-;-	-;-;-;-;-;-;-;-;-;-;-;-;-;-;-;-;-;-;-;-;-;-;-	5853952;61524;61834;-;111037;61270;5352428;-;-;1549025;524254;5281162;527144;6435882;5367679;8294;17617;94579;6448;6950274;30248;21630872;7780	9	Ethyl(E,Z)-decadienoate;(1S,2R,4S)-(-)-Bornyl_acetate;Geranyl_acetate;Linalyl_acetate;Bornyl_acetate;alpha-Terpinyl_acetate;beta-Terpinyl_acetate;gamma-Terpinyl_acetate;Allyl_cyclohexylpropionate	C08486;C09837;C09861;C09863;C11338;C12300;C12301;C12302;C12306
M214T333	214.253	5.54857	10449.9	10594.9	10451.1	10314.2	10061.2	10532.9	10742	10625.8	10633.4	11631.1	10230.1	10626.8	11110	11179.7	10473	10639.7	-	-	3079	1	1	Tetradecylamine	-	-	NA	NA	-	3	Cyclotetradecane;(E)-7-Tetradecene;1-Tetradecene	HMDB0033567;HMDB0061833;HMDB0061834	Hydrocarbons;Hydrocarbons;Hydrocarbons	-;-;-	-;-;-	67524;5364651;14260	0	-	-
M215T362	215.081	6.03284	4383.65	2700.38	2486.13	2073.65	3628.43	2158.03	3009.87	4045.3	4173.3	4499	2948.4	3483.65	4271.91	4170.46	3706.47	3208.83	-	-	546	1	1	4-Nitrodiphenylamine	-	-	NA	NA	-	5	Oxoamide;N'-Hydroxymethylnorcotinine;Hydroxycotinine;Cotinine N-oxide;5'-Hydroxycotinine	HMDB0001004;HMDB0001324;HMDB0001390;HMDB0001411;HMDB0001427	Organic oxygen compounds;Organoheterocyclic compounds;Organoheterocyclic compounds;Organoheterocyclic compounds;Organoheterocyclic compounds	-;-;-;-;-	CPD-3191;CPD-3188;CPD-2750;CPD-3185;CPD-2751	436;25201488;10219774;9815514;9815515	4	Acanthicifoline;2,6-Dihydroxy-N-methylmyosmine;2-Amino-5-phosphopentanoic_acid;FR_900098	C09907;C16151;C13734;C17942
M216T290	216.195	4.8413	4732.7	3974.52	4175.36	3847.58	4555.29	4518.89	4063.78	4203.99	4198.88	4433.09	4552.08	4325.15	4624.19	4674.5	4111.02	4686.38	[92][M]+	-	7682	1	1	.gamma.-Dodecalactone	-	-	NA	NA	-	28	5-Dodecenoic acid;trans-Dodec-2-enoic acid;Methyl 10-undecenoate;Allyl nonanoate;xi-Dihydro-5-octyl-2(3H)-furanone;cis-4-Decenyl acetate;2,6-Dimethyl-5-heptenal propyleneglycol acetal;11-Dodecenoic acid;cis-3-Hexenyl hexanoate;(卤)-Citronellyl acetate;Citronellyl acetate;5,5-Dibutyl-4,5-dihydro-2(3H)furanone;Rhodinyl acetate;Methyl 9-undecenoate;Ethyl 2-decenoate;1-Ethenylhexyl butanoate;xi-5-Dode…	HMDB0000529;HMDB0010729;HMDB0029585;HMDB0029763;HMDB0031683;HMDB0032214;HMDB0032235;HMDB0032248;HMDB0033378;HMDB0034160;HMDB0034844;HMDB0036182;HMDB0037186;HMDB0037305;HMDB0037329;HMDB0037498;HMDB0037742;HMDB0037813;HMDB0038081;HMDB0038269;HMDB0038895;HMDB0038924;HMDB0039220;HMDB0040158;HMDB0040163;HMDB0040361;HMDB0041264;HMDB0041449	Lipids and lipid-like molecules;Lipids and lipid-like molecules;Lipids and lipid-like molecules;Lipids and lipid-like molecules;Organoheterocyclic compounds;Lipids and lipid-like molecules;Organoheterocyclic compounds;Lipids and lipid-like molecules;Lipids and lipid-like molecules;Lipids and lipid-like molecules;Lipids and lipid-like molecules;Organoheterocyclic compounds;Lipids and lipid-like mo…	-;-;-;-;-;-;-;-;-;C12298;-;-;-;-;-;-;-;-;-;-;-;-;-;-;-;-;C09870;-	-;-;-;-;-;-;-;-;-;-;-;-;-;-;-;-;-;-;-;-;-;-;-;-;-;-;-;-	5312378;5282729;8138;61410;16821;5352830;44153717;125207;5352543;9017;6708682;10608036;8833;11745625;5463904;27892;12844;61990;-;6435861;61835;5352973;5362583;-;57351134;5352436;220674;61401	5	(-)-Menthyl_acetate;Citronellyl_acetate;Neomenthyl_acetate;Decanoyl_acetaldehyde;cis-2-Dodecenoic_acid	C09870;C12298;C16825;C16947;C21202
M219T69	219.133	1.15312	1775.12	2702.57	1904.16	1839.6	1471.29	1578.52	704.121	1009.92	939.779	950.989	871.91	1193.4	1142.22	1335.12	1208.13	1233.33	-	-	44	1	1	Ile-Ser	Organic acids and derivatives	Carboxylic acids and derivatives	HMDB0028916	NA	-	9	Meprobamate;Isoleucyl-Serine;Leucyl-Serine;Serylisoleucine;Serylleucine;Threoninyl-Valine;Valyl-Threonine;L-Lysopine;Pantothenamide	HMDB0014515;HMDB0028916;HMDB0028938;HMDB0029042;HMDB0029043;HMDB0029074;HMDB0029137;HMDB0033675;HMDB0041313	Organic acids and derivatives;Organic acids and derivatives;Organic acids and derivatives;Organic acids and derivatives;Organic acids and derivatives;Organic acids and derivatives;Organic acids and derivatives;Organic acids and derivatives;Organic acids and derivatives	-;-;-;-;-;-;-;-;-	-;-;-;-;-;-;-;-;-	4064;-;-;-;-;-;-;3325403;24443	2	D-Lysopine;L-Dihydroanticapsin	C04020;C20940
M219T160	219.134	2.67279	4952.32	4637.87	4567.23	4743.81	5108.26	4807.02	1030.3	1355.05	1144.66	1157.01	997.776	1047.21	3273.46	2621	2923.38	2924.37	-	-	4425	1	1	Ser-Leu	Organic acids and derivatives	Carboxylic acids and derivatives	HMDB0029043	NA	-	32	Meprobamate;Isoleucyl-Serine;Leucyl-Serine;Serylisoleucine;Serylleucine;Threoninyl-Valine;Valyl-Threonine;L-Lysopine;Pantothenamide;Dihydro-5-(2-octenyl)-2(3H)-furanone;Methyl 2-undecynoate;6-Heptyl-5,6-dihydro-2H-pyran-2-one;cis-3-Hexenyl trans-4-hexenoate;alpha-Terpineol acetate;alpha-Campholene acetate;(Z)-4-Hydroxy-6-dodecenoic acid lactone;Yuzu lactone;(3R,3aR,7aS)-3-Butylhexahydro-1(3H)-iso…	HMDB0014515;HMDB0028916;HMDB0028938;HMDB0029042;HMDB0029043;HMDB0029074;HMDB0029137;HMDB0033675;HMDB0041313;HMDB0030867;HMDB0030945;HMDB0031030;HMDB0031692;HMDB0032051;HMDB0032193;HMDB0032331;HMDB0032901;HMDB0034903;HMDB0035157;HMDB0036048;HMDB0036599;HMDB0037301;HMDB0038270;HMDB0038280;HMDB0039522;HMDB0040206;HMDB0040227;HMDB0040397;HMDB0040725;HMDB0041469;HMDB0041494;HMDB0061816	Organic acids and derivatives;Organic acids and derivatives;Organic acids and derivatives;Organic acids and derivatives;Organic acids and derivatives;Organic acids and derivatives;Organic acids and derivatives;Organic acids and derivatives;Organic acids and derivatives;Organoheterocyclic compounds;Lipids and lipid-like molecules;Organoheterocyclic compounds;Lipids and lipid-like molecules;Lipids …	-;-;-;-;-;-;-;-;-;-;-;-;-;C12300;-;C03107;-;-;C09861;-;C08486;-;-;-;C09863;C12306;-;-;C11338;-;-;-	-;-;-;-;-;-;-;-;-;-;-;-;-;-;-;-;-;-;-;-;-;-;-;-;-;-;-;-;-;-;-;-	4064;-;-;-;-;-;-;3325403;24443;5853952;61524;61834;-;111037;61270;5352428;-;-;1549025;524254;5281162;527144;6435882;5367679;8294;17617;94579;6448;6950274;30248;21630872;7780	11	D-Lysopine;Ethyl(E,Z)-decadienoate;(1S,2R,4S)-(-)-Bornyl_acetate;Geranyl_acetate;Linalyl_acetate;Bornyl_acetate;alpha-Terpinyl_acetate;beta-Terpinyl_acetate;gamma-Terpinyl_acetate;Allyl_cyclohexylpropionate;L-Dihydroanticapsin	C04020;C08486;C09837;C09861;C09863;C11338;C12300;C12301;C12302;C12306;C20940
M219T370	219.174	6.16772	9516.85	17434.9	10272.9	9872.98	8564.4	9454.17	8869.71	8634.48	8936.09	9088.23	9071.67	11345.2	9962.73	16627.8	9054.08	11031.8	-	-	7442	1	1	Vulgarone A	Lipids and lipid-like molecules	Prenol lipids	HMDB0036733	null	-	38	Nookatone;(5alpha,10alpha)-3,7(11)-Eudesmadien-2-one;(5beta,7beta,10beta)-3,11-Eudesmadien-2-one;beta-Sinensal;Solavetivone;Patchoulenone;Valerenal;Furanoeremophilane;Dendrolasin;1,3,5-Bisabolatrien-10-one;(E)-10,11-Dihydro-alpha-atlantone;Zerumbone;beta-Santalal;Vulgarone A;Mustakone;alpha-Santalal;alpha-Turmerone;(+)-4,11-Eudesmadien-3-one;Curlone;Vulgarone B;beta-Atlantone;Xanthorrhizol;Calamu…	HMDB0013687;HMDB0035081;HMDB0035082;HMDB0035643;HMDB0035657;HMDB0035747;HMDB0035786;HMDB0035835;HMDB0036071;HMDB0036109;HMDB0036201;HMDB0036667;HMDB0036718;HMDB0036733;HMDB0036797;HMDB0036813;HMDB0037000;HMDB0037061;HMDB0037068;HMDB0038164;HMDB0038187;HMDB0038195;HMDB0038200;HMDB0038201;HMDB0038215;HMDB0038511;HMDB0039637;HMDB0040686;HMDB0013693;HMDB0036443;HMDB0094674;HMDB0134121;HMDB0134122;HMD…	Lipids and lipid-like molecules;Lipids and lipid-like molecules;Lipids and lipid-like molecules;Lipids and lipid-like molecules;Lipids and lipid-like molecules;Lipids and lipid-like molecules;Lipids and lipid-like molecules;Lipids and lipid-like molecules;Lipids and lipid-like molecules;Lipids and lipid-like molecules;Lipids and lipid-like molecules;Lipids and lipid-like molecules;Lipids and lipi…	-;-;-;-;-;-;-;C09685;C16779;-;-;-;-;-;-;-;-;-;-;-;-;-;-;-;C09729;-;-;-;C09729;C17501;-;-;-;-;-;-;-;-	-;-;-;-;-;-;-;-;-;-;-;-;-;-;-;-;-;-;-;-;-;-;-;-;-;-;-;-;-;-;-;-;-;-;-;-;-;-	20797;-;565648;24976875;521550;5320424;-;5317426;5316534;-;12299866;5372142;-;-;-;5321103;14632996;273568;196216;530428;-;520468;-;-;0;5315469;519762;-;5281534;0;-;-;-;10976419;579336;5283363;543426;102604	17	alpha-Sinensal;beta-Sinensal;Solavetivone;alpha-Vetivone;beta-Vetivone;(+)-8-Hydroxycalamenene;Dendrolasin;Germacrone;alpha-Cyperone;Turmerone;Cyperotundone;Nootkatone;Albaflavenone;Germacra-1(10),4,11(13)-trien-12-al;Pentalen-13-al;Zerumbone;Artemisinic_aldehyde	C09729;C09730;C09737;C09744;C09745;C09938;C16779;C16966;C17090;C17494;C17501;C17914;C17954;C19677;C19939;C20262;C20308
M219T405	219.174	6.75255	23849.6	11083.2	24568.7	25748.9	11050.5	10632.2	11339.1	10761.6	23280.1	12740.8	11170.3	10791.9	44464.6	11419.1	45913.9	21648.7	-	-	2188	1	1	beta-Santalal	Lipids and lipid-like molecules	Prenol lipids	HMDB0036718	null	-	38	Nookatone;(5alpha,10alpha)-3,7(11)-Eudesmadien-2-one;(5beta,7beta,10beta)-3,11-Eudesmadien-2-one;beta-Sinensal;Solavetivone;Patchoulenone;Valerenal;Furanoeremophilane;Dendrolasin;1,3,5-Bisabolatrien-10-one;(E)-10,11-Dihydro-alpha-atlantone;Zerumbone;beta-Santalal;Vulgarone A;Mustakone;alpha-Santalal;alpha-Turmerone;(+)-4,11-Eudesmadien-3-one;Curlone;Vulgarone B;beta-Atlantone;Xanthorrhizol;Calamu…	HMDB0013687;HMDB0035081;HMDB0035082;HMDB0035643;HMDB0035657;HMDB0035747;HMDB0035786;HMDB0035835;HMDB0036071;HMDB0036109;HMDB0036201;HMDB0036667;HMDB0036718;HMDB0036733;HMDB0036797;HMDB0036813;HMDB0037000;HMDB0037061;HMDB0037068;HMDB0038164;HMDB0038187;HMDB0038195;HMDB0038200;HMDB0038201;HMDB0038215;HMDB0038511;HMDB0039637;HMDB0040686;HMDB0013693;HMDB0036443;HMDB0094674;HMDB0134121;HMDB0134122;HMD…	Lipids and lipid-like molecules;Lipids and lipid-like molecules;Lipids and lipid-like molecules;Lipids and lipid-like molecules;Lipids and lipid-like molecules;Lipids and lipid-like molecules;Lipids and lipid-like molecules;Lipids and lipid-like molecules;Lipids and lipid-like molecules;Lipids and lipid-like molecules;Lipids and lipid-like molecules;Lipids and lipid-like molecules;Lipids and lipi…	-;-;-;-;-;-;-;C09685;C16779;-;-;-;-;-;-;-;-;-;-;-;-;-;-;-;C09729;-;-;-;C09729;C17501;-;-;-;-;-;-;-;-	-;-;-;-;-;-;-;-;-;-;-;-;-;-;-;-;-;-;-;-;-;-;-;-;-;-;-;-;-;-;-;-;-;-;-;-;-;-	20797;-;565648;24976875;521550;5320424;-;5317426;5316534;-;12299866;5372142;-;-;-;5321103;14632996;273568;196216;530428;-;520468;-;-;0;5315469;519762;-;5281534;0;-;-;-;10976419;579336;5283363;543426;102604	17	alpha-Sinensal;beta-Sinensal;Solavetivone;alpha-Vetivone;beta-Vetivone;(+)-8-Hydroxycalamenene;Dendrolasin;Germacrone;alpha-Cyperone;Turmerone;Cyperotundone;Nootkatone;Albaflavenone;Germacra-1(10),4,11(13)-trien-12-al;Pentalen-13-al;Zerumbone;Artemisinic_aldehyde	C09729;C09730;C09737;C09744;C09745;C09938;C16779;C16966;C17090;C17494;C17501;C17914;C17954;C19677;C19939;C20262;C20308
M219T392	219.195	6.53587	2427.22	1774.88	2140.87	2708.17	2204.94	2662.48	1949.85	2342.94	2029.43	1844.34	2357.38	2134.6	4070.81	2019.32	2124.71	2278.72	-	-	6509	1	1	beta-Santalal	Lipids and lipid-like molecules	Prenol lipids	HMDB0036718	null	-	1	8,8-Dimethoxy-2,6-dimethyl-2-octanol	HMDB0040219	Organooxygen compounds	-	-	8863	0	-	-
M220T161	220.118	2.67667	10589.5	10607.4	10763.3	11107.1	10867.1	11004.9	2219.09	2450.42	2120.15	2452.4	2390.33	2493.47	6475.31	6291.54	6770.94	6877.21	[97][M]+	[M+H]+ 219.11	167	1	1	Pantothenic acid	Organic acids and derivatives	Carboxylic acids and derivatives	HMDB0000210	C00864	-	8	2-Hexylbenzothiazole;Pantothenic acid;(R)-pantothenic Acid;Cis-zeatin;4-ethylamino-6-isopropylamino-1,3,5-triazin-2-ol;4-Heptenal diethyl acetal;3-(1-Hydroxymethyl-1-propenyl)pentanedioic acid;2-Amino-1,6-dimethylfuro[3,2-e]imidazo[4,5-b]pyridine	HMDB0040032;HMDB0000210;HMDB0062717;HMDB0012204;HMDB0062766;HMDB0032306;HMDB0033092;HMDB0035175	Organoheterocyclic compounds;Organic acids and derivatives;Organooxygen compounds;Organoheterocyclic compounds;Organoheterocyclic compounds;Organic acids and derivatives;Lipids and lipid-like molecules;Organoheterocyclic compounds	-;C00864;C00864;C00371;C06552;C04067;-;-	-;PANTOTHENATE;-;CPD-4442;-;-;-;-	12420234;988;6613;449093;16553;97750;-;-	6	Pantothenate;Zeatin;cis-Zeatin;Hydroxyatrazine;Diethyl_2-methyl-3-oxosuccinate;Metamitron	C00864;C00371;C15545;C06552;C04067;C10930
M221T395	221.153	6.57648	16881.1	14996.1	14412.8	13136	13460.6	14734.2	17951.6	14747.6	14581.7	14323.6	15091.1	14018.3	12801.8	13563.6	18832.8	13705.6	[100][M]+	[M+H]+ 220.146	2750	1	1	2,6-Di-tert-butylbenzoquinone	Lipids and lipid-like molecules	Prenol lipids	HMDB0013817	null	-	22	2,6-Di-tert-butylbenzoquinone;3-Phenylpropyl isovalerate;13-Nor-6-eremophilene-8,11-dione;Hexyl phenylacetate;2-Phenylethyl hexanoate;(Z)-6-Tetradecene-1,3-diyne-5,8-diol;13-Tetradecene-1,3-diyne-6,7-diol;3,4-Dihydro-2,2,5,7,8-pentamethyl-2H-1-benzopyran-6-ol;2-Methyl-1-phenyl-2-propanyl butyrate;2-(phenylmethylidene)heptane-1,3-diol;3-[(1Z)-3-hydroxy-2-pentylprop-1-en-1-yl]phenol;4-[(1Z)-3-hydro…	HMDB0013817;HMDB0036389;HMDB0037606;HMDB0037714;HMDB0037718;HMDB0038996;HMDB0039539;HMDB0040217;HMDB0040226;HMDB0126515;HMDB0126516;HMDB0126517;HMDB0126518;HMDB0126519;HMDB0126520;HMDB0133164;HMDB0133165;HMDB0133166;HMDB0133167;HMDB0133169;HMDB0133170;HMDB0133180	Lipids and lipid-like molecules;Lipids and lipid-like molecules;Lipids and lipid-like molecules;Benzenoids;Lipids and lipid-like molecules;Lipids and lipid-like molecules;Lipids and lipid-like molecules;Organoheterocyclic compounds;Benzenoids;Phenylpropanoids and polyketides;Phenylpropanoids and polyketides;Phenylpropanoids and polyketides;Phenylpropanoids and polyketides;Lipids and lipid-like mo…	-;-;-;-;-;-;-;-;-;-;-;-;-;-;-;-;-;-;-;-;-;-	-;-;-;-;-;-;-;-;-;-;-;-;-;-;-;-;-;-;-;-;-;-	12867;62578;-;221691;61384;-;53440552;99479;24915;-;-;-;-;-;-;-;-;-;-;-;-;-	2	Oblongolide;Glutinosone	C09519;C09673
M223T410	223.096	6.83017	12283.9	13011.5	12709.4	12288.8	11264.4	14033.4	14587.4	10607	10243.7	15927.5	10769.4	11384.5	13644.5	12684.2	12039.5	11301	-	-	1026	1	1	Diethyl phthalic acid	Benzenoids	Benzene and substituted derivatives	HMDB0094660	null	-	29	5-[(3-hydroxy-4-methoxyphenyl)methyl]oxolan-2-one;ethyl (2E)-3-(2-hydroxy-4-methoxyphenyl)prop-2-enoate;ethyl 3-(4-methoxyphenyl)oxirane-2-carboxylate;2-hydroxyethyl (2E)-3-(4-methoxyphenyl)prop-2-enoate;4-(4-hydroxy-3,5-dimethoxyphenyl)but-3-en-2-one;4-hydroxy-3-(4-hydroxy-3-methylbut-2-en-1-yl)benzoic acid;3-[(3,3-dimethyloxiran-2-yl)methyl]-4-hydroxybenzoic acid;3,4-dihydroxy-5-(3-methylbut-2-…	HMDB0127824;HMDB0131283;HMDB0131284;HMDB0131285;HMDB0135689;HMDB0135900;HMDB0135904;HMDB0135906;HMDB0002056;HMDB0013247;HMDB0029226;HMDB0029470;HMDB0030725;HMDB0031668;HMDB0033776;HMDB0034056;HMDB0037130;HMDB0037681;HMDB0038563;HMDB0041379;HMDB0094660;HMDB0000603;HMDB0013227;HMDB0030989;HMDB0030990;HMDB0034491;HMDB0034971;HMDB0036715;HMDB0060606	Benzenoids;Phenylpropanoids and polyketides;Benzenoids;Phenylpropanoids and polyketides;Unknow;Benzenoids;Benzenoids;Benzenoids;Benzenoids;Benzenoids;Benzenoids;Organoheterocyclic compounds;Organoheterocyclic compounds;Organoheterocyclic compounds;Organoheterocyclic compounds;Organoheterocyclic compounds;Benzenoids;Benzenoids;Phenylpropanoids and polyketides;Organoheterocyclic compounds;Benzenoid…	-;-;-;-;-;-;-;-;-;-;-;-;C10449;-;C10429;-;-;-;-;-;-;-;-;-;-;-;-;-;-	-;-;-;-;-;-;-;-;-;-;-;-;-;-;-;-;-;-;-;-;-;-;-;-;-;-;-;-;-	-;-;-;-;-;-;-;-;92272;8575;3028410;11435991;10231;-;10659;5321853;62580;539829;46906714;-;0;9543671;7563148;-;-;21491;-;10584182;41772	5	Apiole;Dillapiole;Diethyl_phthalate;Diglycidyl_resorcinol_ether;Coniferyl_acetate	C10429;C10449;C14175;C19228;C20225
M225T195	225.075	3.2472	755.914	1531.31	437.254	1737.14	470.835	604.659	2637.44	2573.56	4020.35	3997.64	2901.05	3386.86	1716.14	2182.08	2761.68	3203.3	-	-	7534	1	1	Sinapic acid	Phenylpropanoids and polyketides	Cinnamic acids and derivatives	HMDB0032616	C00482	-	24	3-(4-hydroxy-3,5-dimethoxyphenyl)prop-2-enoic acid;5-[(2,4,5-trihydroxyphenyl)methyl]oxolan-2-one;3-(4,5-dihydroxy-2,3-dimethoxyphenyl)prop-2-enal;3-(6-hydroxy-7-methoxy-2H-1,3-benzodioxol-5-yl)propanal;3-(7-hydroxy-6-methoxy-2H-1,3-benzodioxol-5-yl)propanal;6-(3-hydroxyprop-1-en-1-yl)-4-methoxy-2H-1,3-benzodioxol-5-ol;6-(3-hydroxyprop-1-en-1-yl)-5-methoxy-2H-1,3-benzodioxol-4-ol;3-(3-hydroxy-2,4…	HMDB0127488;HMDB0128183;HMDB0128665;HMDB0128667;HMDB0128668;HMDB0128673;HMDB0128674;HMDB0140920;HMDB0141325;HMDB0142075;HMDB0142169;HMDB0142170;HMDB0142171;HMDB0142172;HMDB0142173;HMDB0142174;HMDB0030018;HMDB0032616;HMDB0034069;HMDB0041691;HMDB0032306;HMDB0033092;HMDB0035175;HMDB0033136	Unknow;Benzenoids;Benzenoids;Organoheterocyclic compounds;Organoheterocyclic compounds;Organoheterocyclic compounds;Organoheterocyclic compounds;Phenylpropanoids and polyketides;Phenylpropanoids and polyketides;Phenylpropanoids and polyketides;Phenylpropanoids and polyketides;Phenylpropanoids and polyketides;Phenylpropanoids and polyketides;Phenylpropanoids and polyketides;Phenylpropanoids and po…	-;-;-;-;-;-;-;-;-;-;-;-;-;-;-;-;C09506;C00482;-;-;C04067;-;-;-	-;-;-;-;-;-;-;-;-;-;-;-;-;-;-;-;-;-;-;-;-;-;-;-	-;-;-;-;-;-;-;-;-;-;-;-;-;-;-;-;10013857;637775;1549091;44389277;97750;-;-;-	5	Sinapate;2-Benzylmalic_acid;3-Benzylmalic_acid;Diethyl_2-methyl-3-oxosuccinate;Metamitron	C00482;C20653;C20654;C04067;C10930
M225T234	225.075	3.89558	1821.57	772.519	687.955	1662.08	835.127	675.964	5734.34	6472.71	7214.39	6739.16	6760.62	6973.1	3519.04	3894.86	3742.55	3811.57	[103][M]+	-	1966	1	1	Sinapic acid	Phenylpropanoids and polyketides	Cinnamic acids and derivatives	HMDB0032616	C00482	-	23	3-(4-hydroxy-3,5-dimethoxyphenyl)prop-2-enoic acid;5-[(2,4,5-trihydroxyphenyl)methyl]oxolan-2-one;3-(4,5-dihydroxy-2,3-dimethoxyphenyl)prop-2-enal;3-(6-hydroxy-7-methoxy-2H-1,3-benzodioxol-5-yl)propanal;3-(7-hydroxy-6-methoxy-2H-1,3-benzodioxol-5-yl)propanal;6-(3-hydroxyprop-1-en-1-yl)-4-methoxy-2H-1,3-benzodioxol-5-ol;6-(3-hydroxyprop-1-en-1-yl)-5-methoxy-2H-1,3-benzodioxol-4-ol;3-(3-hydroxy-2,4…	HMDB0127488;HMDB0128183;HMDB0128665;HMDB0128667;HMDB0128668;HMDB0128673;HMDB0128674;HMDB0140920;HMDB0141325;HMDB0142075;HMDB0142169;HMDB0142170;HMDB0142171;HMDB0142172;HMDB0142173;HMDB0142174;HMDB0030018;HMDB0032616;HMDB0034069;HMDB0041691;HMDB0032306;HMDB0033092;HMDB0035175	Unknow;Benzenoids;Benzenoids;Organoheterocyclic compounds;Organoheterocyclic compounds;Organoheterocyclic compounds;Organoheterocyclic compounds;Phenylpropanoids and polyketides;Phenylpropanoids and polyketides;Phenylpropanoids and polyketides;Phenylpropanoids and polyketides;Phenylpropanoids and polyketides;Phenylpropanoids and polyketides;Phenylpropanoids and polyketides;Phenylpropanoids and po…	-;-;-;-;-;-;-;-;-;-;-;-;-;-;-;-;C09506;C00482;-;-;C04067;-;-	-;-;-;-;-;-;-;-;-;-;-;-;-;-;-;-;-;-;-;-;-;-;-	-;-;-;-;-;-;-;-;-;-;-;-;-;-;-;-;10013857;637775;1549091;44389277;97750;-;-	5	Sinapate;2-Benzylmalic_acid;3-Benzylmalic_acid;Diethyl_2-methyl-3-oxosuccinate;Metamitron	C00482;C20653;C20654;C04067;C10930
M226T464	226.18	7.7331	168839	128158	175344	149585	292956	193836	201939	225018	117415	158335	123004	106819	191574	177245	170826	188116	[105][M]+	[M+H+NH3]+ 208.153	17	1	1	Eremopetasinorol	Organooxygen compounds	Alcohols and polyols	HMDB0029668	null	-	14	Eremopetasinorol;(S,E)-Lyratol propanoate;(5alpha,8beta,9beta)-5,9-Epoxy-3,6-megastigmadien-8-ol;(5R,6S)-5,6-Epoxy-7-megastigmen-9-one;Theaspirone A;2,2,6,7-Tetramethylbicyclo[4.3.0]nona-1(9),4-diene-7,8-diol;3-Hydroxy-beta-ionone;Acetal R;5,9:6,9-Diepoxy-3-megastigmene;Carvyl propionate;5,9:6,9-Diepoxy-4-megastigmene;2,3,5,6,8,8a-Hexahydro-2,5,5,8a-tetramethyl-7H-1-benzopyran-7-one;(3R,8E)-3-Hyd…	HMDB0029668;HMDB0031869;HMDB0034672;HMDB0034984;HMDB0035228;HMDB0036686;HMDB0036821;HMDB0036824;HMDB0037776;HMDB0038047;HMDB0038529;HMDB0040233;HMDB0041636;HMDB0132947	Organooxygen compounds;Organic acids and derivatives;Organoheterocyclic compounds;Organoheterocyclic compounds;Organic oxygen compounds;Organic oxygen compounds;Lipids and lipid-like molecules;Benzenoids;Organic oxygen compounds;Lipids and lipid-like molecules;Organoheterocyclic compounds;Organoheterocyclic compounds;Organooxygen compounds;Benzenoids	-;-;-;-;-;-;-;-;-;-;-;-;-;-	-;-;-;-;-;-;CPD-7200;-;-;-;-;-;-;-	-;-;-;5352481;5321925;-;5363700;61403;-;7336;-;540316;6420999;-	1	4-Heptyloxyphenol	C14236
M227T207	227.091	3.44463	1827.5	1735.34	1473.34	1600.45	1653.42	1862.38	5714.47	6017.68	4713.7	6018.95	5571.62	5172.58	3605.96	4464.85	4088.94	4469.08	[109][M]+	-	124	1	1	Ethyl syringate	-	-	NA	NA	-	15	methyl 2-hydroxy-3-(4-hydroxy-3-methoxyphenyl)propanoate;3-(4,5-dihydroxy-2,3-dimethoxyphenyl)propanal;5-(3-hydroxyprop-1-en-1-yl)-3,4-dimethoxybenzene-1,2-diol;2-(2-hydroxy-3,4-dimethoxyphenyl)propanoic acid;5-(3,5-dihydroxyphenyl)-4-hydroxypentanoic acid;5-(3,4,5-trihydroxyphenyl)pentanoic acid;3-(2-hydroxy-3,4-dimethoxyphenyl)propanoic acid;3,4,5-Trimethoxyphenyl acetate;Genipin;2,4,6-Trimetho…	HMDB0124956;HMDB0128670;HMDB0128677;HMDB0133894;HMDB0141547;HMDB0141549;HMDB0142080;HMDB0031722;HMDB0035830;HMDB0041560;HMDB0041679;HMDB0041727;HMDB0060736;HMDB0000670;HMDB0029416	Benzenoids;Benzenoids;Benzenoids;Phenylpropanoids and polyketides;Organic acids and derivatives;Benzenoids;Unknow;Benzenoids;Lipids and lipid-like molecules;Benzenoids;Lipids and lipid-like molecules;Phenylpropanoids and polyketides;Phenylpropanoids and polyketides;Organic acids and derivatives;Organic acids and derivatives	-;-;-;-;-;-;-;-;C09780;-;-;-;-;C01924;C03884	-;-;-;-;-;-;-;-;-;-;-;-;-;-;-	-;-;-;-;-;-;-;276280;23340;-;52920332;84681;-;9085;132862	5	Genipin;Diethyl_(2R,3R)-2-methyl-3-hydroxysuccinate;Diethyl_(2S,3R)-2-methyl-3-hydroxysuccinate;Homoarginine;N(omega)-Methyl-L-arginine	C09780;C04586;C04587;C01924;C03884
M227T331_1	227.125	5.51535	51829.9	43868.8	44216.7	47463.2	43529.7	43351.5	47552.8	43875.1	46381.7	41485.6	44992.4	43284	47371.7	45888.8	45810	44317.4	[111][M]+	[M+Na]+ 204.134	81	1	1	Carnosine	Organic acids and derivatives	Peptidomimetics	HMDB0000033	C00386	-	5	(2xi,6xi)-7-Methyl-3-methylene-1,2,6,7-octanetetrol;(2xi,3xi,6E)-3,7-Dimethyl-6-octene-1,2,3,8-tetrol;3,7-Dimethyl-3-octene-1,2,6,7-tetrol;(1alpha,2alpha,4betaH,6alpha,8R)-p-Menthane-2,6,8,9-tetrol;(1S,2S,4R,8R)-p-Menthane-1,2,8,9-tetrol	HMDB0033217;HMDB0033642;HMDB0035133;HMDB0039053;HMDB0039974	Lipids and lipid-like molecules;Lipids and lipid-like molecules;Lipids and lipid-like molecules;Lipids and lipid-like molecules;Lipids and lipid-like molecules	-;-;-;-;-	-;-;-;-;-	15382184;10608259;-;-;110677	0	-	-
M228T464	228.196	7.73307	181580	141097	147126	162136	292072	206323	217023	339100	129107	130267	122334	239213	207164	187615	185990	202249	[105][M+2]+	-	17	1	1	Methyl (2E,6Z)-dodecadienoate	Lipids and lipid-like molecules	Fatty Acyls	HMDB0031014	null	-	12	Linalyl propionate;Methyl (2E,6Z)-dodecadienoate;alpha-Terpineol propanoate;Cepanone;Citral propylene glycol acetal;Propyl 2,4-decadienoate;Tsibulin 1;Isobornyl propionate;Neryl propionate;2-Propenyl cyclohexanebutanoate;Octahydro-2,5,5,8a-tetramethyl-7H-1-benzopyran-7-one;Artemisyl propionate	HMDB0030425;HMDB0031014;HMDB0032052;HMDB0032098;HMDB0037286;HMDB0037307;HMDB0037390;HMDB0038249;HMDB0038258;HMDB0038291;HMDB0040232;HMDB0041554	Lipids and lipid-like molecules;Lipids and lipid-like molecules;Lipids and lipid-like molecules;Organoheterocyclic compounds;Organoheterocyclic compounds;Lipids and lipid-like molecules;Organic oxygen compounds;Lipids and lipid-like molecules;Lipids and lipid-like molecules;Lipids and lipid-like molecules;Organoheterocyclic compounds;Organic acids and derivatives	-;-;-;-;-;-;-;-;-;-;-;-	-;-;-;-;-;-;-;-;-;-;-;-	61098;6438202;62328;529383;5338463;5362592;180441;89306;5365982;61405;539850;-	0	-	-
M228T329	228.196	5.48105	307919	302794	293358	310738	316895	317123	302247	306230	287449	299953	300588	312159	313864	309763	312278	302247	[112][M]+	[M+H]+ 227.188	20	1	1	Methyl (2E,6Z)-dodecadienoate	Lipids and lipid-like molecules	Fatty Acyls	HMDB0031014	null	-	12	Linalyl propionate;Methyl (2E,6Z)-dodecadienoate;alpha-Terpineol propanoate;Cepanone;Citral propylene glycol acetal;Propyl 2,4-decadienoate;Tsibulin 1;Isobornyl propionate;Neryl propionate;2-Propenyl cyclohexanebutanoate;Octahydro-2,5,5,8a-tetramethyl-7H-1-benzopyran-7-one;Artemisyl propionate	HMDB0030425;HMDB0031014;HMDB0032052;HMDB0032098;HMDB0037286;HMDB0037307;HMDB0037390;HMDB0038249;HMDB0038258;HMDB0038291;HMDB0040232;HMDB0041554	Lipids and lipid-like molecules;Lipids and lipid-like molecules;Lipids and lipid-like molecules;Organoheterocyclic compounds;Organoheterocyclic compounds;Lipids and lipid-like molecules;Organic oxygen compounds;Lipids and lipid-like molecules;Lipids and lipid-like molecules;Lipids and lipid-like molecules;Organoheterocyclic compounds;Organic acids and derivatives	-;-;-;-;-;-;-;-;-;-;-;-	-;-;-;-;-;-;-;-;-;-;-;-	61098;6438202;62328;529383;5338463;5362592;180441;89306;5365982;61405;539850;-	0	-	-
M228T415	228.232	6.91174	35654.1	15900.9	33400.7	17155	29073.2	25524.2	13890.6	23166.1	13266	15377	14070.3	24008.8	23007.7	32716.9	25866.2	33089.1	[113][M]+	-	4758	1	1	(Z,E)-Tetradeca-9,12-dienol	-	-	NA	NA	-	2	Tetradec-2-enal;(Z)-8-Tetradecenal	HMDB0032525;HMDB0032526	Lipids and lipid-like molecules;Lipids and lipid-like molecules	-;-	-;-	5283366;5283368	0	-	-
M228T433	228.232	7.22335	6168.44	5812.29	5404.91	8199.84	7707.99	6622.82	7070.27	7969.64	6683.8	6301.18	5950.51	36208.5	6305.56	43625.4	43117	42449.4	-	-	1152	1	1	(Z,E)-Tetradeca-9,12-dienol	-	-	NA	NA	-	2	Tetradec-2-enal;(Z)-8-Tetradecenal	HMDB0032525;HMDB0032526	Lipids and lipid-like molecules;Lipids and lipid-like molecules	-;-	-;-	5283366;5283368	0	-	-
M229T96	229.155	1.60567	8692.49	7878.88	7364.54	7913.79	8297.05	7318.95	21022	23390.1	16176.7	25689.4	20790.3	19190.9	12414.2	12204	13441.9	14561	[116][M]+	[M+H]+ 228.147	137	1	1	Isoleucylproline	Organic acids and derivatives	Carboxylic acids and derivatives	HMDB0011174	null	-	17	Isoleucylproline;Leucylproline;4-(1,1,3,3-Tetramethylbutyl)-phenol;delta-Methylionone;3-Methyl-4-(2,6,6-trimethyl-2-cyclohexen-1-yl)-3-buten-2-one;Methyl-delta-ionone;alpha-(p-(1,1,3,3-Tetramethylbutyl)phenyl)-omega-hydroxypoly(oxyethylene);1-(2,6,6-Trimethyl-2-cyclohexen-1-yl)-1-penten-3-one;alpha-Irone;Etaspirene;10-Isopropyl-2,7-dimethyl-1-oxaspiro[4.5]deca-3,6-diene;1-(2,6,6-Trimethyl-1-cyclo…	HMDB0011174;HMDB0011175;HMDB0013825;HMDB0031737;HMDB0031738;HMDB0032397;HMDB0032528;HMDB0035245;HMDB0035631;HMDB0036023;HMDB0036024;HMDB0038130;HMDB0061831;HMDB0133179;HMDB0014861;HMDB0014954;HMDB0015197	Organic acids and derivatives;Organic acids and derivatives;Benzenoids;Lipids and lipid-like molecules;Lipids and lipid-like molecules;Lipids and lipid-like molecules;Benzenoids;Lipids and lipid-like molecules;Lipids and lipid-like molecules;Organoheterocyclic compounds;Lipids and lipid-like molecules;Lipids and lipid-like molecules;Lipids and lipid-like molecules;Lipids and lipid-like molecules;…	-;-;-;-;-;-;C14205;-;C09690;-;-;-;-;-;C07513;C07144;C07056	-;-;-;-;-;-;-;-;-;-;-;-;-;-;-;-;-	342734;44369311;0;5372195;5372174;5463913;8814;5371084;5371002;22219099;20268659;5375218;6431140;-;6082;4086;3779	9	alpha-Irone;(+)-trans-alpha-Irone;4-Octylphenol;4-tert-Octylphenol;Mescaline;Isoproterenol;Metaproterenol;Methoxamine;L-Isoprenaline	C09690;C11350;C14132;C14205;C06546;C07056;C07144;C07513;C11703
M229T67	229.155	1.12428	9487.01	10629.5	10042	11412.4	9622.09	10700.3	29329.4	38128.3	32068	37360.9	35234.8	32726.7	24315.1	25491.5	24187.2	24213.7	[117][M]+	-	6093	1	1	Isoleucylproline	Organic acids and derivatives	Carboxylic acids and derivatives	HMDB0011174	null	-	17	Isoleucylproline;Leucylproline;4-(1,1,3,3-Tetramethylbutyl)-phenol;delta-Methylionone;3-Methyl-4-(2,6,6-trimethyl-2-cyclohexen-1-yl)-3-buten-2-one;Methyl-delta-ionone;alpha-(p-(1,1,3,3-Tetramethylbutyl)phenyl)-omega-hydroxypoly(oxyethylene);1-(2,6,6-Trimethyl-2-cyclohexen-1-yl)-1-penten-3-one;alpha-Irone;Etaspirene;10-Isopropyl-2,7-dimethyl-1-oxaspiro[4.5]deca-3,6-diene;1-(2,6,6-Trimethyl-1-cyclo…	HMDB0011174;HMDB0011175;HMDB0013825;HMDB0031737;HMDB0031738;HMDB0032397;HMDB0032528;HMDB0035245;HMDB0035631;HMDB0036023;HMDB0036024;HMDB0038130;HMDB0061831;HMDB0133179;HMDB0014861;HMDB0014954;HMDB0015197	Organic acids and derivatives;Organic acids and derivatives;Benzenoids;Lipids and lipid-like molecules;Lipids and lipid-like molecules;Lipids and lipid-like molecules;Benzenoids;Lipids and lipid-like molecules;Lipids and lipid-like molecules;Organoheterocyclic compounds;Lipids and lipid-like molecules;Lipids and lipid-like molecules;Lipids and lipid-like molecules;Lipids and lipid-like molecules;…	-;-;-;-;-;-;C14205;-;C09690;-;-;-;-;-;C07513;C07144;C07056	-;-;-;-;-;-;-;-;-;-;-;-;-;-;-;-;-	342734;44369311;0;5372195;5372174;5463913;8814;5371084;5371002;22219099;20268659;5375218;6431140;-;6082;4086;3779	9	alpha-Irone;(+)-trans-alpha-Irone;4-Octylphenol;4-tert-Octylphenol;Mescaline;Isoproterenol;Metaproterenol;Methoxamine;L-Isoprenaline	C09690;C11350;C14132;C14205;C06546;C07056;C07144;C07513;C11703
M229T173	229.154	2.87527	2236.03	2070.9	1959.62	2159.98	2150.74	1962.32	302.691	964.972	1034.91	749.521	804.189	331.598	1280.63	1027.29	744.923	1397.35	-	-	4470	1	1	Leu-Pro	Organic acids and derivatives	Carboxylic acids and derivatives	HMDB0011175	NA	-	17	Isoleucylproline;Leucylproline;4-(1,1,3,3-Tetramethylbutyl)-phenol;delta-Methylionone;3-Methyl-4-(2,6,6-trimethyl-2-cyclohexen-1-yl)-3-buten-2-one;Methyl-delta-ionone;alpha-(p-(1,1,3,3-Tetramethylbutyl)phenyl)-omega-hydroxypoly(oxyethylene);1-(2,6,6-Trimethyl-2-cyclohexen-1-yl)-1-penten-3-one;alpha-Irone;Etaspirene;10-Isopropyl-2,7-dimethyl-1-oxaspiro[4.5]deca-3,6-diene;1-(2,6,6-Trimethyl-1-cyclo…	HMDB0011174;HMDB0011175;HMDB0013825;HMDB0031737;HMDB0031738;HMDB0032397;HMDB0032528;HMDB0035245;HMDB0035631;HMDB0036023;HMDB0036024;HMDB0038130;HMDB0061831;HMDB0133179;HMDB0014861;HMDB0014954;HMDB0015197	Organic acids and derivatives;Organic acids and derivatives;Benzenoids;Lipids and lipid-like molecules;Lipids and lipid-like molecules;Lipids and lipid-like molecules;Benzenoids;Lipids and lipid-like molecules;Lipids and lipid-like molecules;Organoheterocyclic compounds;Lipids and lipid-like molecules;Lipids and lipid-like molecules;Lipids and lipid-like molecules;Lipids and lipid-like molecules;…	-;-;-;-;-;-;C14205;-;C09690;-;-;-;-;-;C07513;C07144;C07056	-;-;-;-;-;-;-;-;-;-;-;-;-;-;-;-;-	342734;44369311;0;5372195;5372174;5463913;8814;5371084;5371002;22219099;20268659;5375218;6431140;-;6082;4086;3779	9	alpha-Irone;(+)-trans-alpha-Irone;4-Octylphenol;4-tert-Octylphenol;Mescaline;Isoproterenol;Metaproterenol;Methoxamine;L-Isoprenaline	C09690;C11350;C14132;C14205;C06546;C07056;C07144;C07513;C11703
M230T57	230.095	0.949533	3206.51	2248.35	4027.2	2406.34	2163.11	3008.58	1599.63	1485.68	1224.9	1040.86	1363.87	1425.86	2000.4	2002.07	2022.94	1665.69	-	-	2784	1	1	Ergothioneine	Organic acids and derivatives	Carboxylic acids and derivatives	HMDB0003045	C05570	-	5	Endalin;Ergothioneine;Phendimetrazine;N,N-Diethylbenzeneacetamide;N-Acetyl-2,6-diethylaniline	HMDB0041887;HMDB0003045;HMDB0015519;HMDB0032635;HMDB0032854	Nucleosides, nucleotides, and analogues;Organic acids and derivatives;Organoheterocyclic compounds;Benzenoids;Benzenoids	-;C05570;C07904;C10938;-	-;-;-;-;-	355450;5351619;12460;17076;85534	5	Benz[a]acridine;Benz[c]acridine;Phendimetrazine;N,N-Diethyl-m-toluamide;N,N-Diethylphenylacetamide	C19337;C19338;C07904;C10935;C10938
M230T58	230.113	0.965833	3288.62	425.696	522.585	430.965	666.402	679.718	1937.3	875.859	740.342	995.953	882.965	861.137	333.997	2118.84	514.63	1938.68	-	-	5621	1	1	Ergothioneine	Organic acids and derivatives	Carboxylic acids and derivatives	HMDB0003045	C05570	-	2	Asparaginyl-Proline;Prolyl-Asparagine	HMDB0028739;HMDB0029012	Organic acids and derivatives;Organic acids and derivatives	-;-	-;-	-;-	0	-	-
M231T180	231.17	3.00177	3393.11	3333.12	3462.79	5832.89	3269.8	3261.44	1972.33	2117.56	1986.43	2171.57	1975.83	2086.04	2801.87	2815.7	2587.13	2522.61	[120][M]+	-	219	1	1	DL-Leu-DL-Val	Organic acids and derivatives	Carboxylic acids and derivatives	NA	NA	-	14	Isoleucyl-Valine;Leucyl-Valine;Valyl-Isoleucine;Valyl-Leucine;2-Decylfuran;(E)-6,10-Dimethyl-9-methylene-5-undecen-2-one;2-Cyclotetradecen-1-one;2-nonenoylglycine;3-nonenoylglycine;4-nonenoylglycine;5-nonenoylglycine;6-nonenoylglycine;7-nonenoylglycine;8-nonenoylglycine	HMDB0028920;HMDB0028942;HMDB0029130;HMDB0029131;HMDB0032215;HMDB0035862;HMDB0039884;HMDB0094807;HMDB0094808;HMDB0094809;HMDB0094810;HMDB0094811;HMDB0094812;HMDB0094813	Organic acids and derivatives;Organic acids and derivatives;Organic acids and derivatives;Organic acids and derivatives;Organoheterocyclic compounds;Organic oxygen compounds;Organic oxygen compounds;Organic acids and derivatives;Organic acids and derivatives;Organic acids and derivatives;Organic acids and derivatives;Organic acids and derivatives;Organic acids and derivatives;Organic acids and de…	-;-;-;-;-;-;-;-;-;-;-;-;-;-	-;-;-;-;-;-;-;-;-;-;-;-;-;-	-;-;-;-;12762300;5318635;6365540;-;-;-;-;-;-;-	1	N-Heptanoylhomoserine_lactone	C11844
M233T61_2	233.113	1.00907	2270.23	2258.31	2211.76	2013.7	2432.98	2363.34	2652.05	473.123	556.763	485.924	419.594	271.602	1596.98	1262.61	1431.36	1338.2	-	-	56	1	1	Val-Asp	Organic acids and derivatives	Carboxylic acids and derivatives	HMDB0029123	NA	-	17	N2-Succinyl-L-ornithine;4-(Glutamylamino) butanoate;Aspartyl-Valine;Hydroxyprolyl-Threonine;Threoninyl-Hydroxyproline;Valyl-Aspartate;L-N-(3-Carboxypropyl)glutamine;Jasmonic acid;Sedanonic acid;Dihydro-3-(2-octenyl)-2,5-furandione;(R)-8-Acetoxycarvotanacetone;1-Benzyloxy-1-(2-methoxyethoxy)ethane;4-(Butoxymethyl)-2-methoxyphenol;Isoamyl 2-furonpropionate;Dihydro-3-(1-octenyl)-2,5-furandione;3-Eth…	HMDB0001199;HMDB0012161;HMDB0028766;HMDB0028873;HMDB0029062;HMDB0029123;HMDB0029393;HMDB0032797;HMDB0032871;HMDB0033102;HMDB0037104;HMDB0037135;HMDB0037642;HMDB0037735;HMDB0037816;HMDB0041573;HMDB0012245	Organic acids and derivatives;Organic acids and derivatives;Organic acids and derivatives;Organic acids and derivatives;Organic acids and derivatives;Organic acids and derivatives;Organic acids and derivatives;Lipids and lipid-like molecules;Organic acids and derivatives;Organic acids and derivatives;Lipids and lipid-like molecules;Benzenoids;Benzenoids;Lipids and lipid-like molecules;Organoheter…	C03415;C15767;-;-;-;-;-;C08491;-;-;-;-;-;-;-;-;C08272	N2-SUCCINYLORNITHINE;CPD-9000;-;-;-;-;-;-;-;-;-;-;-;-;-;-;CPD-4609	127370;23724570;-;-;-;-;355553;5281166;12367058;5362689;538920;22235151;5084146;538506;5362721;21630871;3830	9	Boc-Asn;N2-Succinyl-L-ornithine;N6-Acetyl-LL-2,6-diaminoheptanedioate;4-(L-gamma-Glutamylamino)butanoate;gamma-L-Glutamyl-L-2-aminobutyrate;(-)-Jasmonic_acid;(+)-7-Isojasmonic_acid;Succinylproline;Kinetin	C01410;C03415;C04390;C15767;C21015;C08491;C16317;C11711;C08272
M235T397	235.169	6.62437	38599.2	37756.6	38722.7	49202.9	43720.6	44712.5	37260.4	40488.8	38744.7	39678.2	37986.1	42162.7	41000.1	47353.5	41322	39811.3	[123][M]+	-	2978	1	1	1,10-Epoxygermacrone	Lipids and lipid-like molecules	Prenol lipids	HMDB0035408	null	-	64	Valerenic acid;Epiacoronene;4,10-Longipinanedione;Curcumanolide A;Curcumenone;Curcumenol;9-Pentadecene-12,14-diyne-1,11-diol;Saussurea lactone;Oxysolavetivone;7-Hydroxycostal;Dehydrocurdione;1,10-Epoxygermacrone;(4alpha,5alpha)-11-Eremophilene-2,9-dione;Petasalbin;beta-Costic acid;alpha-Rotunol;Germacrone 4,5-epoxide;Dihydroisoalantolactone;Marasmene;3-Phenylpropyl hexanoate;(Z)-alpha-Bergamoteno…	HMDB0030016;HMDB0031349;HMDB0032081;HMDB0033252;HMDB0033253;HMDB0033960;HMDB0034562;HMDB0034742;HMDB0034956;HMDB0035202;HMDB0035407;HMDB0035408;HMDB0035413;HMDB0035639;HMDB0035794;HMDB0035869;HMDB0035889;HMDB0035935;HMDB0036035;HMDB0036390;HMDB0036392;HMDB0036427;HMDB0036449;HMDB0036466;HMDB0036647;HMDB0037038;HMDB0037391;HMDB0037640;HMDB0037710;HMDB0037739;HMDB0038190;HMDB0038198;HMDB0038698;HMD…	Lipids and lipid-like molecules;Organic oxygen compounds;Lipids and lipid-like molecules;Lipids and lipid-like molecules;Lipids and lipid-like molecules;Lipids and lipid-like molecules;Lipids and lipid-like molecules;Lipids and lipid-like molecules;Lipids and lipid-like molecules;Lipids and lipid-like molecules;Lipids and lipid-like molecules;Lipids and lipid-like molecules;Lipids and lipid-like …	C09743;-;-;-;C17492;C16942;-;-;-;-;C16949;-;-;-;-;-;C17489;-;-;-;-;-;-;-;-;-;-;-;-;-;-;-;-;-;-;-;-;C17504;-;-;-;-;-;-;-;-;-;-;-;-;-;-;-;-;-;-;-;-;-;-;-;-;-;-	-;-;-;-;-;-;-;-;-;-;-;-;-;-;-;-;-;-;-;-;-;-;-;-;-;-;-;-;-;-;-;-;-;-;-;-;-;-;-;-;-;-;-;-;-;-;-;-;-;-;-;-;-;-;-;-;-;-;-;-;-;-;-;-	6042891;-;-;-;0;387977;-;556963;-;-;0;-;-;495921;-;-;0;5104810;14433071;221417;-;5320710;-;5463724;5255901;-;167093;61446;43046;-;-;-;-;-;-;528753;-;0;-;-;-;-;-;-;-;-;-;-;-;-;-;-;61035;637723;62240;-;12729;7781;8834;-;65428;20838796;-;15596	21	Bakkenolide_A;Confertifolin;Drimenin;Eremophilenolide;Helminthosporal;Hydroxyisopatchoulenone;Polygodial;Sclerosporin;Tetradymol;Valerenic_acid;Curcumenol;Dehydrocurdione;(4S,5S)-(+)-Germacrone_4,5-epoxide;13-Hydroxygermacrone;Curcumenone;Sugeonol;Chrysantherol;Germacrene_A_acid;Artemisinate;1-Deoxypentalenate;cis-11-Methyl-2-dodecenoic_acid	C09350;C09376;C09399;C09409;C09677;C09686;C09712;C09721;C09739;C09743;C16942;C16949;C17489;C17491;C17492;C17504;C17609;C19678;C20309;C20404;C18206
M237T375	237.184	6.24414	11231.5	24702.2	11569.2	10699.7	11630.3	11810.8	10824.8	9101.37	9872.1	10636.9	10342.1	15199.9	19836.6	10776.4	11056.1	11867.8	[128][M]+	-	1355	1	1	(4S)-Dihydrocurcumenone	Lipids and lipid-like molecules	Prenol lipids	HMDB0033083	null	-	45	(2E,6E)-1-Hydroxy-2,6,10-farnesatrien-9-one;2-Hydroxyacorenone;Acorusnol;Epiacorone;2,6-Di-tert-butyl-4-hydroxymethylphenol;Geranyl tiglate;10alpha-4,5-Seco-11-eudesmene-4,5-dione;(4S)-Dihydrocurcumenone;Calamensesquiterpinenol;Curdione;3-Hydroxy-1,10-bisaboladien-9-one;Epilubimin;7-Hydroxycostol;(-)-Myrtenyl isovalerate;Rishitinone;4alpha,5alpha-Epoxy-11-eudesmen-3a-ol;Isolubimin;Aubergenone;bet…	HMDB0030891;HMDB0030916;HMDB0030920;HMDB0031348;HMDB0032048;HMDB0032292;HMDB0032681;HMDB0033083;HMDB0033104;HMDB0034714;HMDB0034722;HMDB0035032;HMDB0035040;HMDB0035127;HMDB0035147;HMDB0035301;HMDB0035648;HMDB0035827;HMDB0036446;HMDB0036549;HMDB0036668;HMDB0036680;HMDB0036687;HMDB0037393;HMDB0037906;HMDB0038027;HMDB0038122;HMDB0038144;HMDB0038178;HMDB0039525;HMDB0039688;HMDB0040712;HMDB0002352;HMD…	Lipids and lipid-like molecules;Organic oxygen compounds;Lipids and lipid-like molecules;Organic oxygen compounds;Benzenoids;Lipids and lipid-like molecules;Lipids and lipid-like molecules;Lipids and lipid-like molecules;Organooxygen compounds;Lipids and lipid-like molecules;Lipids and lipid-like molecules;Lipids and lipid-like molecules;Lipids and lipid-like molecules;Lipids and lipid-like molec…	-;-;-;-;-;-;-;-;-;C17493;-;-;-;-;-;-;-;-;-;-;-;C16946;-;-;-;-;-;-;-;-;-;-;C09627;C17076;-;-;-;-;C04780;-;-;-;-;-;-	-;-;-;-;-;-;-;-;-;-;-;-;-;-;-;-;-;-;-;-;-;-;-;-;-;-;-;-;-;-;-;-;-;-;-;-;-;-;-;-;-;-;-;-;-	-;-;-;98934;6929;5367785;-;-;-;5362828;-;3504626;-;5319992;-;-;-;-;-;-;-;0;-;-;3504251;5797328;3559861;-;519782;-;-;-;161937;12530;12327;8139;95397;228769;61185;520455;229385;16255;121739;-;16833	13	Latia_luciferin;Capsidiol;Helminthosporol;Hernandulcin;Lubimin;Sirenin;Farnesoic_acid;Cyperolone;Curdione;Kikkanol_B;CAI-1;Tridecanoic_acid;Bufotenidine	C02293;C09627;C09678;C09681;C09700;C09733;C16502;C16946;C17493;C17604;C16640;C17076;C13664
M242T425	242.211	7.09145	38299.5	9251.12	35998.4	7608.33	23356.1	18291.4	4883.47	4475.73	3952.82	4778.54	4339.97	4072.53	12352.2	11670.5	12607.1	12497.8	-	-	2955	1	1	5,8-Tetradecadienoic acid	Lipids and lipid-like molecules	Fatty Acyls	HMDB0000560	null	-	13	5,8-Tetradecadienoic acid;Linalyl isobutyrate;Linalyl butyrate;Ethyl (2E,6Z)-dodecadienoate;alpha-Terpineol butanoate;Isobornyl isobutyrate;Terpinyl isobutyrate;Allyl undecylenate;2-Propenyl cyclohexanepentanoate;Bornyl butyrate;Neryl butyrate;Geranyl 2-methylpropanoate;Goshuyic acid	HMDB0000560;HMDB0030426;HMDB0030427;HMDB0031015;HMDB0032053;HMDB0032342;HMDB0032524;HMDB0036424;HMDB0037814;HMDB0038246;HMDB0038259;HMDB0038260;HMDB0039129	Lipids and lipid-like molecules;Lipids and lipid-like molecules;Lipids and lipid-like molecules;Lipids and lipid-like molecules;Lipids and lipid-like molecules;Lipids and lipid-like molecules;Lipids and lipid-like molecules;Lipids and lipid-like molecules;Lipids and lipid-like molecules;Lipids and lipid-like molecules;Lipids and lipid-like molecules;Lipids and lipid-like molecules;Lipids and lipi…	-;-;-;-;-;-;-;-;-;-;-;-;-	-;-;-;-;-;-;-;-;-;-;-;-;-	5312409;6532;62321;6438206;578423;11264589;522673;61412;61407;97897;5352162;5365991;-	0	-	-
M242T345	242.211	5.75153	9855.94	7367.51	10087.7	9433.9	9240.68	8503.63	8696.02	10241.6	9008.6	9088.62	9019.54	8763.58	11578.5	7862.22	8867.28	7684.19	[136][M]+	-	3100	1	1	Ethyl (2E,6Z)-dodecadienoate	Lipids and lipid-like molecules	Fatty Acyls	HMDB0031015	null	-	13	5,8-Tetradecadienoic acid;Linalyl isobutyrate;Linalyl butyrate;Ethyl (2E,6Z)-dodecadienoate;alpha-Terpineol butanoate;Isobornyl isobutyrate;Terpinyl isobutyrate;Allyl undecylenate;2-Propenyl cyclohexanepentanoate;Bornyl butyrate;Neryl butyrate;Geranyl 2-methylpropanoate;Goshuyic acid	HMDB0000560;HMDB0030426;HMDB0030427;HMDB0031015;HMDB0032053;HMDB0032342;HMDB0032524;HMDB0036424;HMDB0037814;HMDB0038246;HMDB0038259;HMDB0038260;HMDB0039129	Lipids and lipid-like molecules;Lipids and lipid-like molecules;Lipids and lipid-like molecules;Lipids and lipid-like molecules;Lipids and lipid-like molecules;Lipids and lipid-like molecules;Lipids and lipid-like molecules;Lipids and lipid-like molecules;Lipids and lipid-like molecules;Lipids and lipid-like molecules;Lipids and lipid-like molecules;Lipids and lipid-like molecules;Lipids and lipi…	-;-;-;-;-;-;-;-;-;-;-;-;-	-;-;-;-;-;-;-;-;-;-;-;-;-	5312409;6532;62321;6438206;578423;11264589;522673;61412;61407;97897;5352162;5365991;-	0	-	-
M243T395	243.135	6.5751	5951.82	5166.07	6252.69	5026.58	5133.26	5017.49	5153.89	6419.81	6027.93	6181.43	5688.75	5834.68	6167.85	6014.51	5723.71	5869.73	[137][M]+	[M+Na]+ 220.146	2750	1	1	Cytokinin B	Organoheterocyclic compounds	Imidazopyrimidines	HMDB0039238	C11263	-	24	2,6-Di-tert-butylbenzoquinone;3-Phenylpropyl isovalerate;13-Nor-6-eremophilene-8,11-dione;Hexyl phenylacetate;2-Phenylethyl hexanoate;(Z)-6-Tetradecene-1,3-diyne-5,8-diol;13-Tetradecene-1,3-diyne-6,7-diol;3,4-Dihydro-2,2,5,7,8-pentamethyl-2H-1-benzopyran-6-ol;2-Methyl-1-phenyl-2-propanyl butyrate;2-(phenylmethylidene)heptane-1,3-diol;3-[(1Z)-3-hydroxy-2-pentylprop-1-en-1-yl]phenol;4-[(1Z)-3-hydro…	HMDB0013817;HMDB0036389;HMDB0037606;HMDB0037714;HMDB0037718;HMDB0038996;HMDB0039539;HMDB0040217;HMDB0040226;HMDB0126515;HMDB0126516;HMDB0126517;HMDB0126518;HMDB0126519;HMDB0126520;HMDB0133164;HMDB0133165;HMDB0133166;HMDB0133167;HMDB0133169;HMDB0133170;HMDB0133180;HMDB0142154;HMDB0039238	Lipids and lipid-like molecules;Lipids and lipid-like molecules;Lipids and lipid-like molecules;Benzenoids;Lipids and lipid-like molecules;Lipids and lipid-like molecules;Lipids and lipid-like molecules;Organoheterocyclic compounds;Benzenoids;Phenylpropanoids and polyketides;Phenylpropanoids and polyketides;Phenylpropanoids and polyketides;Phenylpropanoids and polyketides;Lipids and lipid-like mo…	-;-;-;-;-;-;-;-;-;-;-;-;-;-;-;-;-;-;-;-;-;-;-;C11263	-;-;-;-;-;-;-;-;-;-;-;-;-;-;-;-;-;-;-;-;-;-;-;-	12867;62578;-;221691;61384;-;53440552;99479;24915;-;-;-;-;-;-;-;-;-;-;-;-;-;-;62389	3	Oblongolide;Glutinosone;6-Benzylaminopurine	C09519;C09673;C11263
M244T59	244.093	0.980633	6709.58	6168.14	6345.3	6231.57	6031.89	5328.84	1897.65	2982.43	1998.83	2550.56	2138.96	3746.92	4262.41	3709.51	4268.73	4997.97	[139][M]+	-	5608	1	1	Cytidine	Nucleosides, nucleotides, and analogues	Pyrimidine nucleosides	HMDB0000089	C00475	-	8	Cytidine;Cytarabine;gamma-Glutamyl-beta-cyanoalanine;Metaxalone;Carbofuran;Hydrocotarnine;Pantothenol;3-Nitrotyrosine	HMDB0000089;HMDB0015122;HMDB0060478;HMDB0014798;HMDB0031770;HMDB0033701;HMDB0004231;HMDB0001904	Nucleosides, nucleotides, and analogues;Nucleosides, nucleotides, and analogues;Organic acids and derivatives;Benzenoids;Organoheterocyclic compounds;Organoheterocyclic compounds;Lipids and lipid-like molecules;Organic acids and derivatives	C00475;C02961;C05711;C07934;C14291;C13534;C05944;-	CYTIDINE;-;-;-;-;-;PANTOTHENOL;-	6175;6253;53297342;15459;2566;3646;4678;65124	7	Cytidine;Cytosine_arabinoside;gamma-Glutamyl-beta-cyanoalanine;1-Guanidino-1-deoxy-scyllo-inositol;Metaxalone;Carbofuran;Pantothenol	C00475;C02961;C05711;C04280;C07934;C14291;C05944
M244T56	244.111	0.929583	2183.62	2776.14	2420	2655.83	1945.99	2135.13	2624.72	2920.3	2079.1	3010.22	2740.84	2282.57	2355.55	2754.38	2167.32	2754.58	-	-	19	1	1	Cytidine	Nucleosides, nucleotides, and analogues	Pyrimidine nucleosides	HMDB0000089	C00475	-	3	Biotin amide;Diethylpropion;N-Desthienylethyl-rotigotine	HMDB0001458;HMDB0015072;HMDB0060843	Organoheterocyclic compounds;Organic oxygen compounds;Benzenoids	C01893;C06954;-	CPD-574;-;-	439597;7029;-	6	Biotin_amide;Dizocilpine;Diethylpropion;Heptopargil;Cyclopenta[cd]pyrene;Benzo[ghi]fluoranthene	C01893;C13737;C06954;C19134;C19173;C19342
M244T470	244.19	7.83357	110347	79949.1	80060.6	139331	152181	163556	168532	96996.9	75492.2	70419.3	77351.2	69893.2	133517	103539	156368	164821	[140][M]+	[M+H]+ 243.183	35	1	1	Methyl dihydrojasmonate	Lipids and lipid-like molecules	Fatty Acyls	HMDB0031740	null	-	4	N-Undecanoylglycine;Methyl dihydrojasmonate;Riesling acetal;4,5-Dihydrovomifoliol	HMDB0013286;HMDB0031740;HMDB0037562;HMDB0040615	Organic acids and derivatives;Lipids and lipid-like molecules;Organoheterocyclic compounds;Lipids and lipid-like molecules	-;-;-;-	-;-;-;-	454092;102861;57473083;-	0	-	-
M245T65	245.063	1.08393	8384.99	1510.85	1616.7	8891.3	1617.67	7447.21	3856.11	4195.57	3707.63	3847.24	3858.41	3304.89	3643.2	3408.43	3477.72	3014.47	-	[M+2H-H20]2+ 506.11	205	1	1	Uridine	Nucleosides, nucleotides, and analogues	Pyrimidine nucleosides	HMDB0000296	C00299	-	6	Quercetin 3-O-(6''-acetyl-glucoside);Tricin 7-glucuronoside;Quercetin 3-(6''-acetylglucoside);Glyphoside;4''-O-Acetylmyricitrin;Isobiflorin 6''-gallate	HMDB0029271;HMDB0033894;HMDB0037366;HMDB0038465;HMDB0039923;HMDB0040633	Phenylpropanoids and polyketides;Phenylpropanoids and polyketides;Phenylpropanoids and polyketides;Phenylpropanoids and polyketides;Phenylpropanoids and polyketides;Organic oxygen compounds	-;-;-;-;-;-	-;-;-;-;-;-	10006384;-;15596585;-;-;-	0	-	-
M245T96	245.077	1.59567	2602.63	2490.74	2207.91	2400.8	2914.68	2239.28	1075.91	1166.18	538.947	1034.8	1056.47	585.49	1300.06	1516.09	1461.45	1488.35	-	[M+H]+ 244.069	137	1	1	Uridine	Nucleosides, nucleotides, and analogues	Pyrimidine nucleosides	HMDB0000296	C00299	-	2	Uridine;Pseudouridine	HMDB0000296;HMDB0000767	Nucleosides, nucleotides, and analogues;Nucleosides, nucleotides, and analogues	C00299;C02067	URIDINE;-	6029;15047	3	Uridine;Pseudouridine;Spongouridine	C00299;C02067;C16745
M245T69	245.076	1.1495	6537.62	5539.76	5335.25	6667.76	5718.41	5690.86	689.416	1720.95	3876.19	846.375	1131.65	713.811	3083.34	3115.62	3539.09	3028.05	-	-	2919	1	1	Uridine	Nucleosides, nucleotides, and analogues	Pyrimidine nucleosides	HMDB0000296	C00299	-	5	Uridine;Pseudouridine;2-{[hydroxy(2,4,6-trihydroxyphenyl)methylidene]amino}acetic acid;2-{[hydroxy(3,4,5-trihydroxyphenyl)methylidene]amino}acetic acid;5-(2'-Carboxyethyl)-4,6-Dihydroxypicolinate	HMDB0000296;HMDB0000767;HMDB0125157;HMDB0126635;HMDB0006794	Nucleosides, nucleotides, and analogues;Nucleosides, nucleotides, and analogues;Benzenoids;Benzenoids;Organoheterocyclic compounds	C00299;C02067;-;-;C05655	URIDINE;-;-;-;-	6029;15047;-;-;0	6	Uridine;Pseudouridine;Spongouridine;5-(2'-Carboxyethyl)-4,6-dihydroxypicolinate;Stizolobate;Stizolobinate	C00299;C02067;C16745;C05655;C06047;C06048
M245T59	245.095	0.97995	810.664	874.89	656.53	2992.69	875.429	2891.18	290.408	2379.19	1306.72	3373	3311.36	1683.12	795.983	1229.12	627.237	590.116	[139][M+1]+	-	5580	1	1	Uridine	Nucleosides, nucleotides, and analogues	Pyrimidine nucleosides	HMDB0000296	C00299	-	27	Biotin;Flurbiprofen;Ibuprofen;Eremopetasinorone A;Benzyl hexanoate;(E)-6-Methyl-6-(5-methyl-2-furanyl)-3-hepten-2-one;2-Phenylpropyl butyrate;2-Phenylpropyl isobutyrate;3-Phenylpropyl 2-methylpropanoate;3-Acetoxy-3-methyl-1-phenylbutane;3-Methylbutyl phenylacetate;2-Phenylethyl pentanoate;2-Phenylethyl 3-methylbutanoate;xi-8,9-Dehydrotheaspirone;2,4,6-Trimethyl-4-phenyl-1,3-dioxane;Methyl 4-tert-…	HMDB0000030;HMDB0014850;HMDB0001925;HMDB0029669;HMDB0032176;HMDB0033196;HMDB0034469;HMDB0034470;HMDB0034472;HMDB0034556;HMDB0035008;HMDB0035016;HMDB0035017;HMDB0035181;HMDB0036025;HMDB0036240;HMDB0036386;HMDB0036391;HMDB0037194;HMDB0037604;HMDB0037623;HMDB0037720;HMDB0038605;HMDB0039101;HMDB0040431;HMDB0132932;HMDB0132940	Organoheterocyclic compounds;Benzenoids;Phenylpropanoids and polyketides;Organic oxygen compounds;Benzenoids;Organoheterocyclic compounds;Lipids and lipid-like molecules;Benzenoids;Benzenoids;Benzenoids;Benzenoids;Lipids and lipid-like molecules;Lipids and lipid-like molecules;Organic oxygen compounds;Organoheterocyclic compounds;Benzenoids;Benzenoids;Benzenoids;Lipids and lipid-like molecules;Or…	C00120;-;C01588;-;-;-;-;-;C02008;-;-;-;-;-;-;-;-;-;-;-;-;-;-;-;C14716;-;-	BIOTIN;-;CARBOXYPHENYLAMINO-DEOXYRIBULOSE-P;-;-;-;-;-;-;-;-;-;-;-;-;-;-;-;-;-;-;-;-;-;-;-;-	171548;3394;3672;-;23367;21767560;576263;576240;7662;7633;7600;81964;8792;44147198;107381;605629;61447;19857768;62469;-;11830590;520148;98492;10398072;23235;-;-	5	Biotin;C20818;Buthionine_sulfoximine;Ibuprofen;Plastoquinol-1	C00120;C20818;C04543;C01588;C02185
M250T470_2	250.177	7.83357	78927.4	32998.7	38835.1	61519.7	56570.6	76262	46191.5	41821.7	62047.4	65999.2	39908.5	38275.4	44422.3	50975.4	73258.1	46723	[155][M]+	[M+H]+ 249.175	35	1	1	O-Desmethyl-cis-tramadol	-	-	NA	NA	-	5	Spermic acid 2;Isoleucyl-Threonine;Leucyl-Threonine;Threoninyl-Isoleucine;Threoninyl-Leucine	HMDB0013075;HMDB0028917;HMDB0028939;HMDB0029064;HMDB0029065	Organic acids and derivatives;Organic acids and derivatives;Organic acids and derivatives;Organic acids and derivatives;Organic acids and derivatives	-;-;-;-;-	-;-;-;-;-	167029;-;-;-;-	1	Piperazine_adipate	C13811
M250T329	250.177	5.48105	104706	102909	94505.8	99692.8	104859	97057.9	108242	104406	102039	101912	103278	101123	108022	104876	102908	105546	[156][M]+	[M+Na]+ 227.188	20	1	1	N,O-Didesmethylvenlafaxine	Organic oxygen compounds	Organooxygen compounds	HMDB0060852	NA	-	5	Spermic acid 2;Isoleucyl-Threonine;Leucyl-Threonine;Threoninyl-Isoleucine;Threoninyl-Leucine	HMDB0013075;HMDB0028917;HMDB0028939;HMDB0029064;HMDB0029065	Organic acids and derivatives;Organic acids and derivatives;Organic acids and derivatives;Organic acids and derivatives;Organic acids and derivatives	-;-;-;-;-	-;-;-;-;-	167029;-;-;-;-	1	Piperazine_adipate	C13811
M250T438	250.177	7.29404	12066.2	13556.5	19036	14370.2	31118.1	14740.5	13736.4	14432.8	15813.1	16156	13457	15719.7	15362.2	44213.2	17580.9	16656	-	-	4924	1	1	O-Desmethyl-cis-tramadol	-	-	NA	NA	-	5	Spermic acid 2;Isoleucyl-Threonine;Leucyl-Threonine;Threoninyl-Isoleucine;Threoninyl-Leucine	HMDB0013075;HMDB0028917;HMDB0028939;HMDB0029064;HMDB0029065	Organic acids and derivatives;Organic acids and derivatives;Organic acids and derivatives;Organic acids and derivatives;Organic acids and derivatives	-;-;-;-;-	-;-;-;-;-	167029;-;-;-;-	1	Piperazine_adipate	C13811
M251T364	251.163	6.07443	3614.32	3679.84	4190.7	4212.53	5104.17	4995.95	5082.82	4268.18	3213.99	2851.28	4614.92	5087.65	5735.38	4158.62	3720.27	3756.2	-	-	589	1	1	3,5-Di-tert-butyl-4-hydroxybenzoic acid	Benzenoids	Benzene and substituted derivatives	NA	NA	-	27	Gemfibrozil;1-Hydroxyacorenone;Blennin A;Procurcumadiol;(3beta,6beta)-Furanoeremophilane-3,6-diol;Heliannuol D;(6beta,8alpha)-6-Hydroxy-7(11)-eremophilen-12,8-olide;Ketosantalic acid;3-Hydroxytrichothecene;Piperdial;3beta-Dihydroxymarasmene;13-Hydroxymarasmene;3-Ketoapotrichothecene;Valerenolic acid;Ketopelenolide a;FS4 toxin;Lactaronecatorin A;Cadabicilone;3beta-Hydroxycinnamolide;Abscisic alcoh…	HMDB0015371;HMDB0030917;HMDB0031901;HMDB0034721;HMDB0035117;HMDB0035137;HMDB0035148;HMDB0035358;HMDB0035760;HMDB0035798;HMDB0036036;HMDB0036037;HMDB0036550;HMDB0036563;HMDB0036664;HMDB0037064;HMDB0037529;HMDB0037559;HMDB0039156;HMDB0039635;HMDB0039644;HMDB0040754;HMDB0061839;HMDB0035881;HMDB0036139;HMDB0037212;HMDB0040004	Benzenoids;Organooxygen compounds;Lipids and lipid-like molecules;Lipids and lipid-like molecules;Lipids and lipid-like molecules;Organoheterocyclic compounds;Lipids and lipid-like molecules;Lipids and lipid-like molecules;Lipids and lipid-like molecules;Organic oxygen compounds;Organoheterocyclic compounds;Organoheterocyclic compounds;Organoheterocyclic compounds;Lipids and lipid-like molecules;…	C07020;-;-;-;-;-;-;-;-;C09711;-;-;-;-;-;-;-;-;-;-;-;-;-;-;-;-;-	-;-;-;-;-;-;-;-;-;-;-;-;-;-;-;-;-;-;-;-;-;-;-;-;-;-;-	3463;-;-;-;-;11425230;-;-;-;3508640;-;-;-;6439586;-;-;10015003;325292;-;-;-;-;-;5318367;162184;62151;106791	10	Gemfibrozil;Arbusculin_A;Ipomeamarone;Piperdial;Warburganal;Xanthoxin;Abscisic_alcohol;2-Ethylhexyl-4-hydroxybenzoate;1-Deoxy-11beta-hydroxypentalenate;Pentalenate	C07020;C09295;C09689;C09711;C09748;C13453;C13456;C14716;C20403;C20405
M252T101	252.109	1.67553	12657.5	11996.4	11897.8	12109.5	12049	12281	2957.44	3450.52	2808.17	3182.14	2697.62	3341.16	6880.19	7322.24	6739.35	6735.52	[159][M]+	-	6804	1	1	2'-Deoxyadenosine	Nucleosides, nucleotides, and analogues	Purine nucleosides	HMDB0000101	C00559	-	7	Muramic acid;N-(1-Deoxy-1-fructosyl)alanine;Deoxyadenosine;5'-Deoxyadenosine;Guanadrel Sulfate;1-Isopropyl citrate;2-Isopropyl citrate	HMDB0003254;HMDB0038662;HMDB0000101;HMDB0001983;HMDB0014371;HMDB0032438;HMDB0038083	Organic oxygen compounds;Organic oxygen compounds;Nucleosides, nucleotides, and analogues;Nucleosides, nucleotides, and analogues;Organic oxygen compounds;Organic acids and derivatives;Organic acids and derivatives	C06470;-;C00559;C05198;C07035;-;-	NACMUR;-;-;CH33ADO;-;-;-	22833605;-;13730;439182;38521;9816081;57483158	8	Muramic_acid;Deoxyadenosine;5'-Deoxyadenosine;Cordycepin;3-Oxohexobarbital;Guanadrel;(R)-(Homo)3-citrate;(-)-threo-Iso(homo)3-citrate	C06470;C00559;C05198;C08431;C02517;C07035;C16598;C16600
M252T70	252.109	1.16432	14590.8	13793.3	14241.8	13127.3	11585.4	14310.7	3021.56	4230.49	3300.44	3707.27	3534.52	3578.92	7202.35	8037.06	7840.08	7938	[160][M]+	-	44	1	1	2'-Deoxyadenosine	Nucleosides, nucleotides, and analogues	Purine nucleosides	HMDB0000101	C00559	-	7	Muramic acid;N-(1-Deoxy-1-fructosyl)alanine;Deoxyadenosine;5'-Deoxyadenosine;Guanadrel Sulfate;1-Isopropyl citrate;2-Isopropyl citrate	HMDB0003254;HMDB0038662;HMDB0000101;HMDB0001983;HMDB0014371;HMDB0032438;HMDB0038083	Organic oxygen compounds;Organic oxygen compounds;Nucleosides, nucleotides, and analogues;Nucleosides, nucleotides, and analogues;Organic oxygen compounds;Organic acids and derivatives;Organic acids and derivatives	C06470;-;C00559;C05198;C07035;-;-	NACMUR;-;-;CH33ADO;-;-;-	22833605;-;13730;439182;38521;9816081;57483158	8	Muramic_acid;Deoxyadenosine;5'-Deoxyadenosine;Cordycepin;3-Oxohexobarbital;Guanadrel;(R)-(Homo)3-citrate;(-)-threo-Iso(homo)3-citrate	C06470;C00559;C05198;C08431;C02517;C07035;C16598;C16600
M253T171	253.118	2.84685	2441.59	2134.14	2060.29	2200.95	2139.81	2301.85	983.603	1191.23	1109.02	1168.41	1131.56	1378.65	1769.75	1967.78	1718.31	1781.6	-	-	7017	1	1	Phe-Ser	Organic acids and derivatives	Carboxylic acids and derivatives	HMDB0029004	NA	-	15	3'-Hydroxyhexobarbital;Epoxy-hexobarbital;Alanyl-Tyrosine;Phenylalanyl-Serine;Serylphenylalanine;Tyrosyl-Alanine;Hydroxyprolyl-Valine;Valyl-Hydroxyproline;8,12-Epoxy-4(15),7,11-eudesmatrien-1-one;(2E,8Z)-Decadiene-4,6-diyn-1-yl 3-methylbutanoate;Curzerenone;Furanodienone;Cyclohexyl cinnamate;(2Z)-2-(phenylmethylidene)oct-7-enoic acid;3-Oxo-carbofuran	HMDB0013940;HMDB0013941;HMDB0028699;HMDB0029004;HMDB0029046;HMDB0029098;HMDB0028876;HMDB0029128;HMDB0033235;HMDB0035425;HMDB0036155;HMDB0036768;HMDB0037706;HMDB0134151;HMDB0032776	Organoheterocyclic compounds;Organoheterocyclic compounds;Organic acids and derivatives;Organic acids and derivatives;Organic acids and derivatives;Organic acids and derivatives;Organic acids and derivatives;Organic acids and derivatives;Lipids and lipid-like molecules;Lipids and lipid-like molecules;Lipids and lipid-like molecules;Lipids and lipid-like molecules;Phenylpropanoids and polyketides;…	-;-;-;-;-;-;-;-;-;-;C16943;C16960;-;-;-	-;-;-;-;-;-;-;-;-;-;-;-;-;-;-	160460;171784;-;-;-;-;-;-;-;5352701;5315433;5317425;-;-;27999	10	3-Hydroxyhexobarbital;Dehydrocostus_lactone;Eremanthin;Dehydromyodesmone;3-(1,2,3,4-Tetrahydro-6-hydroxy-2-naphthyl)cyclopentanone;Curzerenone;Furanodienone;Linderenol;Atractylenolide_I;Isodehydrocostus_lactone	C03068;C09387;C09406;C09658;C15134;C16943;C16960;C16988;C17885;C17913
M253T393	253.216	6.55085	11171.7	10818.2	9678.2	10115.4	11497.4	11310.2	10601.2	9567.94	9488.46	9183.08	10024.9	10776.2	12633.5	10327.4	8938.11	10520.2	-	-	6515	1	1	D6-Ambrettolide	Phenylpropanoids and polyketides	Macrolides and analogues	HMDB0037805	null	-	8	7Z,10Z-Hexadecadienoic acid;Geranyl hexanoate;Linalyl hexanoate;(Z)-7-Hexadecen-1,16-olide;Isoambrettolide;D6-Ambrettolide;Geranyl 2-ethylbutyrate;Ethyl (Z,Z)-5,8-tetradecadienoate	HMDB0000477;HMDB0029351;HMDB0030429;HMDB0031086;HMDB0032340;HMDB0037805;HMDB0038255;HMDB0039131	Lipids and lipid-like molecules;Lipids and lipid-like molecules;Lipids and lipid-like molecules;Phenylpropanoids and polyketides;Phenylpropanoids and polyketides;Phenylpropanoids and polyketides;Lipids and lipid-like molecules;Lipids and lipid-like molecules	-;-;-;-;-;-;-;-	CPD-17290;-;-;-;-;-;-;-	13932172;12571389;564550;5365703;5355293;5869600;-;-	1	Hydnocarpic_acid	C16795
M254T462	254.211	7.70458	5769.88	4364.63	5759.82	4719.55	8482.73	6370.67	7318.96	4003.95	5088.74	5420.73	3850.47	5690.72	7760.09	6889.16	5780.02	6302.18	-	-	5445	1	1	3-Hydroxy-1,10-bisaboladien-9-one	Lipids and lipid-like molecules	Prenol lipids	HMDB0034722	null	-	33	(2E,6E)-1-Hydroxy-2,6,10-farnesatrien-9-one;2-Hydroxyacorenone;Acorusnol;Epiacorone;2,6-Di-tert-butyl-4-hydroxymethylphenol;Geranyl tiglate;10alpha-4,5-Seco-11-eudesmene-4,5-dione;(4S)-Dihydrocurcumenone;Calamensesquiterpinenol;Curdione;3-Hydroxy-1,10-bisaboladien-9-one;Epilubimin;7-Hydroxycostol;(-)-Myrtenyl isovalerate;Rishitinone;4alpha,5alpha-Epoxy-11-eudesmen-3a-ol;Isolubimin;Aubergenone;bet…	HMDB0030891;HMDB0030916;HMDB0030920;HMDB0031348;HMDB0032048;HMDB0032292;HMDB0032681;HMDB0033083;HMDB0033104;HMDB0034714;HMDB0034722;HMDB0035032;HMDB0035040;HMDB0035127;HMDB0035147;HMDB0035301;HMDB0035648;HMDB0035827;HMDB0036446;HMDB0036549;HMDB0036668;HMDB0036680;HMDB0036687;HMDB0037393;HMDB0037906;HMDB0038027;HMDB0038122;HMDB0038144;HMDB0038178;HMDB0039525;HMDB0039688;HMDB0040712;HMDB0002352	Lipids and lipid-like molecules;Organic oxygen compounds;Lipids and lipid-like molecules;Organic oxygen compounds;Benzenoids;Lipids and lipid-like molecules;Lipids and lipid-like molecules;Lipids and lipid-like molecules;Organooxygen compounds;Lipids and lipid-like molecules;Lipids and lipid-like molecules;Lipids and lipid-like molecules;Lipids and lipid-like molecules;Lipids and lipid-like molec…	-;-;-;-;-;-;-;-;-;C17493;-;-;-;-;-;-;-;-;-;-;-;C16946;-;-;-;-;-;-;-;-;-;-;C09627	-;-;-;-;-;-;-;-;-;-;-;-;-;-;-;-;-;-;-;-;-;-;-;-;-;-;-;-;-;-;-;-;-	-;-;-;98934;6929;5367785;-;-;-;5362828;-;3504626;-;5319992;-;-;-;-;-;-;-;0;-;-;3504251;5797328;3559861;-;519782;-;-;-;161937	10	Latia_luciferin;Capsidiol;Helminthosporol;Hernandulcin;Lubimin;Sirenin;Farnesoic_acid;Cyperolone;Curdione;Kikkanol_B	C02293;C09627;C09678;C09681;C09700;C09733;C16502;C16946;C17493;C17604
M255T339	255.065	5.64547	2646.51	2795.91	2721.5	2478.03	2673.4	2938.95	1768.87	1909.4	1483.29	1824.7	1718.17	2274.18	2100.35	2364.44	1964.54	2017.65	-	-	187	1	1	Daidzein	Phenylpropanoids and polyketides	Isoflavonoids	HMDB0003312	C10208	-	42	5-L-Glutamyl-taurine;Daidzein;6,7-dihydroxy-3-phenyl-4H-chromen-4-one;7-hydroxy-3-(3-hydroxyphenyl)-4H-chromen-4-one;7,8-dihydroxy-3-phenyl-4H-chromen-4-one;5,6-dihydroxy-2-phenyl-4H-chromen-4-one;6,7-dihydroxy-2-phenyl-4H-chromen-4-one;3-hydroxy-2-(2-hydroxyphenyl)-4H-chromen-4-one;3,6-dihydroxy-2-phenyl-4H-chromen-4-one;3-hydroxy-2-(3-hydroxyphenyl)-4H-chromen-4-one;3-hydroxy-2-(4-hydroxyphenyl…	HMDB0004195;HMDB0003312;HMDB0130498;HMDB0130504;HMDB0130510;HMDB0130907;HMDB0130927;HMDB0134545;HMDB0134546;HMDB0134548;HMDB0134549;HMDB0134550;HMDB0137521;HMDB0137524;HMDB0137527;HMDB0137530;HMDB0137607;HMDB0140470;HMDB0030670;HMDB0030699;HMDB0030874;HMDB0033153;HMDB0036619;HMDB0133314;HMDB0134547;HMDB0128959;HMDB0130044;HMDB0130045;HMDB0130046;HMDB0130047;HMDB0130048;HMDB0130065;HMDB0135794;HMD…	Organic acids and derivatives;Phenylpropanoids and polyketides;Phenylpropanoids and polyketides;Phenylpropanoids and polyketides;Phenylpropanoids and polyketides;Phenylpropanoids and polyketides;Phenylpropanoids and polyketides;Phenylpropanoids and polyketides;Phenylpropanoids and polyketides;Phenylpropanoids and polyketides;Phenylpropanoids and polyketides;Phenylpropanoids and polyketides;Phenyl…	C05844;C10208;-;-;-;-;-;-;-;-;-;-;-;-;-;-;-;-;C10315;C02168;-;C08644;C10028;-;-;-;-;-;-;-;-;-;-;-;-;-;-;-;-;-;-;-	-;2-HYDROXYDAIDZEIN;-;-;-;-;-;-;-;-;-;-;-;-;-;-;-;-;-;-;-;CPD-12037;-;-;-;-;-;-;-;-;-;-;-;-;-;-;-;-;-;-;-;-	68759;5281708;-;-;-;-;-;-;-;-;-;-;-;-;-;-;-;-;10208;5377381;-;5281254;5281607;-;-;-;-;-;-;-;-;-;-;-;-;-;-;5319500;-;-;636462;169591	16	5-L-Glutamyl-taurine;Hispidol;Chrysin;Primetin;Anhydroglycinol;Daidzein;Alizarin_2-methyl_ether;Chrysophanol;Digiferrugineol;1,4-Dihydroxy-2-methylanthraquinone;Rubiadin;7,4'-Dihydroxyflavone;4',6-Dihydroxyflavone;Goniothalenol;2-Hydroxy-7-methoxy-5-methyl-1-naphthoate;Drazoxolon	C05844;C08644;C10028;C10121;C10200;C10208;C10291;C10315;C10327;C10329;C10402;C12123;C14344;C09930;C20841;C18929
M255T447_1	255.232	7.45477	8019	5487.5	8323.06	5087.82	6463.65	6838.81	4442.71	5125.29	4850.7	5512.94	6902.55	9873.05	13212.1	6858.51	5106.92	5447.89	-	-	499	1	1	Palmitelaidic acid	Lipids and lipid-like molecules	Fatty Acyls	HMDB0012328	NA	-	13	Hypogeic acid;Palmitoleic acid;Trans-Hexa-dec-2-enoic acid;Palmitelaidic acid;(E)-6-Hexadecenoic acid;5-Dodecyldihydro-2(3H)-furanone;15-Hexadecanolide;(Z)-5-Hexadecenoic acid;(E)-3-Hexadecenoic acid;(Z)-13-Hexadecenoic acid;(E)-11-Hexadecenoic acid;Citronellyl hexanoate;(Z)-14-Methyl-6-pentadecenoic acid	HMDB0002186;HMDB0003229;HMDB0010735;HMDB0012328;HMDB0031053;HMDB0031145;HMDB0031711;HMDB0032638;HMDB0033791;HMDB0035877;HMDB0037647;HMDB0038958;HMDB0041422	Lipids and lipid-like molecules;Lipids and lipid-like molecules;Lipids and lipid-like molecules;Lipids and lipid-like molecules;Lipids and lipid-like molecules;Organoheterocyclic compounds;Phenylpropanoids and polyketides;Lipids and lipid-like molecules;Lipids and lipid-like molecules;Lipids and lipid-like molecules;Lipids and lipid-like molecules;Lipids and lipid-like molecules;Lipids and lipid-…	-;C08362;-;-;-;-;-;-;-;-;-;-;-	-;CPD-724;-;-;-;-;-;-;-;-;-;-;-	5318393;445638;5282743;5282745;5282744;97747;543385;13105359;5355370;5312416;5312413;114416;-	1	(9Z)-Hexadecenoic_acid	C08362
M256T361	256.227	6.00858	18860.8	14455.5	15151	17616.7	17503.6	16665.6	18784	18976.8	19699.4	19166.8	17869.7	17865.1	17485.9	16141.1	18347.2	18550	[165][M]+	-	10	1	1	Isobornyl 2-methylbutyrate	Lipids and lipid-like molecules	Prenol lipids	HMDB0032343	null	-	30	Geranyl 3-methylbutanoate;Linalyl isovalerate;(3S,4S,6R,7S)-1,10-Bisaboladiene-3,4-diol;beta-Kessyl alcohol;alpha-Terpinyl pentanoate;Citronellyl trans-2-methyl-2-butenoate;Geranyl 2-methylbutyrate;Isobornyl 2-methylbutyrate;Guaidiol;Calamendiol;Daucol;Germacrenone;3beta-7-Drimene-3,11-diol;Tricyclohumuladiol;1,6,9-Farnesatriene-3,11-diol;2-Propenyl cyclohexanehexanoate;2,10-Bisaboladiene-1,4-dio…	HMDB0029350;HMDB0030428;HMDB0031383;HMDB0031384;HMDB0032054;HMDB0032209;HMDB0032291;HMDB0032343;HMDB0033228;HMDB0034673;HMDB0035287;HMDB0035887;HMDB0036032;HMDB0036730;HMDB0036880;HMDB0037195;HMDB0037279;HMDB0037284;HMDB0038136;HMDB0038138;HMDB0038196;HMDB0038197;HMDB0038247;HMDB0038248;HMDB0038250;HMDB0039130;HMDB0039745;HMDB0040273;HMDB0040281;HMDB0041589	Lipids and lipid-like molecules;Lipids and lipid-like molecules;Lipids and lipid-like molecules;Lipids and lipid-like molecules;Lipids and lipid-like molecules;Lipids and lipid-like molecules;Lipids and lipid-like molecules;Lipids and lipid-like molecules;Lipids and lipid-like molecules;Lipids and lipid-like molecules;Organoheterocyclic compounds;Lipids and lipid-like molecules;Organic oxygen com…	-;-;-;-;-;-;-;-;-;-;C09652;-;-;-;-;-;-;-;-;-;C16773;C16774;-;-;-;-;-;-;-;-	-;-;-;-;-;-;-;-;-;-;-;-;-;-;-;-;-;-;-;-;-;-;-;-;-;-;-;-;-;-	6429039;240119;14633005;-;85741;6386037;6437648;22082179;57509397;-;345471;-;-;-;-;61406;-;-;5316212;-;90806;117301;110801;23623651;36690486;-;-;585911;6436375;318771	8	Centarol;Daucol;Debneyol;Seiricardine_A;Bisabolol_oxide_A;Bisabolol_oxide_B;Bornyl_isovalerate;Kanokonol	C09632;C09652;C09653;C09722;C16773;C16774;C16920;C17427
M256T447	256.263	7.44478	1.23649e+06	387111	1.04248e+06	388384	759931	670889	311096	517347	272022	451142	331389	369529	684020	604233	547779	565944	[166][M]+	-	5	1	1	Palmitamide	Lipids and lipid-like molecules	Fatty Acyls	HMDB0012273	NA	-	4	Palmitic amide;3-Methylcyclopentadecanone;(卤)-2-Dodecylcyclobutanone;Hexadecenal	HMDB0012273;HMDB0034181;HMDB0037544;HMDB0060482	Lipids and lipid-like molecules;Organooxygen compounds;Organic oxygen compounds;Lipids and lipid-like molecules	-;-;-;-	CPD6666-3;-;-;CPD-292	69421;10947;161875;0	2	Hexadecenal;Bombykol	C06123;C16873
M259T407	259.189	6.79061	5818.78	2344.06	2229.84	3394.1	3261.52	3867.93	3305.09	1431.5	3275.11	2609.15	3505.79	2594.09	3684.57	5437.72	2374.36	2251.79	-	-	6224	1	1	Dibutyl adipate	-	-	NA	C14253	-	5	Diisobutyl adipate;Tetradecanedioic acid;Diethyl decanedioate;2-Hydroxypropyl 2-isopropyl-5-methylcyclohexyl carbonate;1-Hydroxypropan-2-yl 2-isopropyl-5-methylcyclohexyl carbonate	HMDB0041618;HMDB0000872;HMDB0040429;HMDB0059946;HMDB0059947	Lipids and lipid-like molecules;Lipids and lipid-like molecules;Lipids and lipid-like molecules;Lipids and lipid-like molecules;Lipids and lipid-like molecules	C14260;C11002;-;-;-	-;-;-;-;-	8831;13185;8049;10199055;11642081	2	Dibutyl_adipate;Diisobutyl_adipate	C14253;C14260
M260T70	260.16	1.16345	2011.19	2515.36	2181.19	2362.46	2337.87	2727.47	807.044	950.317	759.415	924.503	777.576	975.182	1443.33	1564.04	1623.31	1353.93	-	-	44	1	1	Leu-Gln	Organic acids and derivatives	Carboxylic acids and derivatives	HMDB0028927	NA	-	8	Glutaminylisoleucine;Glutaminylleucine;Hydroxyprolyl-Lysine;Isoleucyl-Glutamine;Isoleucyl-Gamma-glutamate;Leucyl-Glutamine;Leucyl-Gamma-glutamate;Lysyl-Hydroxyproline	HMDB0028800;HMDB0028801;HMDB0028868;HMDB0028905;HMDB0028921;HMDB0028927;HMDB0028943;HMDB0028952	Organic acids and derivatives;Organic acids and derivatives;Organic acids and derivatives;Organic acids and derivatives;Organic acids and derivatives;Organic acids and derivatives;Organic acids and derivatives;Organic acids and derivatives	-;-;-;-;-;-;-;-	-;-;-;-;-;-;-;-	57315376;44232492;-;-;-;-;-;-	0	-	-
M260T60	260.196	1.00227	2919.35	2842.3	3273.21	3427.38	3052.72	2784.7	749.241	835.749	1118.28	1062.73	941.948	1019.17	2454.13	2079.41	2330.77	2357.4	-	-	3644	1	1	Leu-Lys	Organic acids and derivatives	Carboxylic acids and derivatives	HMDB0028934	NA	-	4	Isoleucyl-Lysine;Leucyl-Lysine;Lysyl-Isoleucine;Lysyl-Leucine	HMDB0028912;HMDB0028934;HMDB0028954;HMDB0028955	Organic acids and derivatives;Organic acids and derivatives;Organic acids and derivatives;Organic acids and derivatives	-;-;-;-	-;-;-;-	-;-;-;-	0	-	-
M261T54_1	261.036	0.893733	15670.2	16500.2	16053.2	16793.3	16213.7	17649.9	8892.33	10434.9	8409.29	10890.5	9486.75	9071.2	14184.4	15011.5	13145.1	13586.1	[173][M]+	-	4217	1	1	Mannose 6-phosphate	Organic oxygen compounds	Organooxygen compounds	HMDB0001078	C00275	-	26	Fructose 6-phosphate;Myo-inositol 1-phosphate;Galactose 1-phosphate;Dolichyl phosphate D-mannose;Fructose 1-phosphate;Mannose 6-phosphate;D-Myo-inositol 4-phosphate;Glucose 6-phosphate;Glucose 1-phosphate;Inositol phosphate;Beta-D-Glucose 6-phosphate;Beta-D-Fructose 6-phosphate;D-Tagatose 1-phosphate;D-Mannose 1-phosphate;Sorbose 1-phosphate;Beta-D-Fructose 2-phosphate;1D-myo-Inositol 3-phosphate…	HMDB0000124;HMDB0000213;HMDB0000645;HMDB0000994;HMDB0001076;HMDB0001078;HMDB0001313;HMDB0001401;HMDB0001586;HMDB0002985;HMDB0003498;HMDB0003971;HMDB0006328;HMDB0006330;HMDB0006797;HMDB0006800;HMDB0006814;HMDB0006873;HMDB0060467;HMDB0062705;HMDB0128679;HMDB0128680;HMDB0039494;HMDB0125202;HMDB0131286;HMDB0010325	Organic oxygen compounds;Organic oxygen compounds;Organic oxygen compounds;Organic oxygen compounds;Organic oxygen compounds;Organic oxygen compounds;Organic oxygen compounds;Organic oxygen compounds;Organic oxygen compounds;Organic oxygen compounds;Organic oxygen compounds;Organic oxygen compounds;Organic oxygen compounds;Organic oxygen compounds;Organic oxygen compounds;Organic oxygen compounds…	C00085;C04006;C00446;C03862;C01094;C00275;C03546;C00092;C00103;C01177;C01172;C05345;-;C00636;C02888;C03267;C04006;C01097;-;C03384;-;-;-;-;-;-	FRUCTOSE-6P;1-L-MYO-INOSITOL-1-P;GALACTOSE-1P;CPD-171;FRU1P;MANNOSE-6P;D-MYO-INOSITOL-4-PHOSPHATE;GLC-6-P;GLC-1-P;CPD-180;-;FRUCTOSE-6P;-;MANNOSE-1P;CPD-531;-;-;-;-;-;-;-;-;-;-;-	69507;-;123912;3246168;10400369;439198;0;5958;439165;-;439427;440641;6101730;644175;439837;193537;440194;439396;65246;439995;-;-;13953341;-;-;18392195	38	D-Fructose_6-phosphate;D-Glucose_6-phosphate;D-Glucose_1-phosphate;D-Mannose_6-phosphate;alpha-D-Galactose_1-phosphate;D-Mannose_1-phosphate;beta-D-Glucose_1-phosphate;alpha-D-Glucose_6-phosphate;Hexose_1-phosphate;D-Fructose_1-phosphate;D-Tagatose_6-phosphate;D-Galactose_6-phosphate;alpha-D-Hexose_1-phosphate;beta-D-Glucose_6-phosphate;Inositol_1-phosphate;Sorbose_1-phosphate;D-Allose_6-phosphat…	C00085;C00092;C00103;C00275;C00446;C00636;C00663;C00668;C01002;C01094;C01097;C01113;C01171;C01172;C01177;C02888;C02962;C02965;C03251;C03267;C03384;C03546;C03606;C03654;C03735;C03811;C04006;C05001;C05345;C06019;C06155;C06312;C15924;C15926;C18096;C18984;C19159;C02655
M261T54_2	261.057	0.90595	2046.56	2094.15	2254.01	880.653	1285.86	1843.23	2544.82	2118.19	2226.78	1746.62	2106.8	2400.51	2333.92	1479.45	1394.47	2192.49	-	-	19	1	1	Mannose 6-phosphate	Organic oxygen compounds	Organooxygen compounds	HMDB0001078	C00275	-	3	Suprofen;Tiaprofenic acid;3,4,5-trihydroxy-6-(2-hydroxyethoxy)oxane-2-carboxylic acid	HMDB0015008;HMDB0015538;HMDB0131294	Organic oxygen compounds;Organic oxygen compounds;Organic oxygen compounds	C07320;-;-	-;-;-	5359;5468;-	5	Suprofen;3-Deoxy-D-manno-octulosonate;Ketodeoxyoctonic_acid;Xanthopterin-B2;6-(Pentylthio)purine	C07320;C01187;C21063;C02333;C14614
M261T219	261.112	3.65185	3860.76	3798.94	1266.58	3675.5	3811.91	934.538	20136	21374.7	17897.5	20018.2	20302.2	19452.7	10318.1	10267	10566.7	10109.1	[174][M]+	-	48	1	1	4-methoxy-6-[2-(4-methoxyphenyl)ethyl]pyran-2-one	-	-	NA	NA	-	32	5-[2-(3-hydroxyphenyl)ethyl]-3-methoxybenzene-1,2-diol;3-[2-(3-hydroxyphenyl)ethyl]-5-methoxybenzene-1,2-diol;4-[2-(3-hydroxy-5-methoxyphenyl)ethyl]benzene-1,2-diol;3-[2-(3-hydroxy-5-methoxyphenyl)ethyl]benzene-1,2-diol;2-[2-(3-hydroxy-5-methoxyphenyl)ethyl]benzene-1,4-diol;2-[2-(3-hydroxyphenyl)ethyl]-6-methoxybenzene-1,4-diol;6-hydroxy-7-methoxy-3-(2-methylbut-3-en-2-yl)-2H-chromen-2-one;8-hydr…	HMDB0129916;HMDB0129917;HMDB0129918;HMDB0129919;HMDB0129920;HMDB0129922;HMDB0131062;HMDB0131065;HMDB0135757;HMDB0135758;HMDB0135759;HMDB0135760;HMDB0135761;HMDB0030110;HMDB0030578;HMDB0030690;HMDB0030788;HMDB0030853;HMDB0030854;HMDB0030948;HMDB0032953;HMDB0033015;HMDB0033016;HMDB0033771;HMDB0034133;HMDB0035254;HMDB0036050;HMDB0039142;HMDB0039592;HMDB0041192;HMDB0033191;HMDB0034046	Phenylpropanoids and polyketides;Phenylpropanoids and polyketides;Unknow;Phenylpropanoids and polyketides;Phenylpropanoids and polyketides;Phenylpropanoids and polyketides;Phenylpropanoids and polyketides;Phenylpropanoids and polyketides;Phenylpropanoids and polyketides;Phenylpropanoids and polyketides;Phenylpropanoids and polyketides;Phenylpropanoids and polyketides;Phenylpropanoids and polyketi…	-;-;-;-;-;-;-;-;-;-;-;-;-;-;-;-;-;-;-;-;-;-;-;C09923;-;-;-;-;-;-;-;-	-;-;-;-;-;-;-;-;-;-;-;-;-;-;-;-;-;-;-;-;-;-;-;-;-;-;-;-;-;-;-;-	-;-;-;-;-;-;-;-;-;-;-;-;-;156431;-;5375166;5319433;3819217;13343540;-;15108314;11623055;9992755;182142;5377569;-;-;-;44559765;11253965;-;617233	8	8-Deoxylactucin;Linderane;Hemigossypol;Cyperine;2,3-Bis(4-hydroxyphenyl)-1,2-propanediol;Homobaldrinal;3-[(3aS,4S,7aS)-7a-Methyl-1,5-dioxo-octahydro-1H-inden-4-yl]propanoate;Chloromebuform	C09392;C09495;C09680;C09923;C13634;C16812;C20199;C19037
M261T284	261.112	4.72508	719.923	825.025	316.899	629.393	604.19	543.677	12645.5	13686.9	11458.1	14388.8	13579	13253	6365.48	6636.87	6425.91	6327.46	[175][M]+	-	6562	1	1	7,8-Dihydroyangonin	Phenylpropanoids and polyketides	Kavalactones	HMDB0033016	null	-	32	5-[2-(3-hydroxyphenyl)ethyl]-3-methoxybenzene-1,2-diol;3-[2-(3-hydroxyphenyl)ethyl]-5-methoxybenzene-1,2-diol;4-[2-(3-hydroxy-5-methoxyphenyl)ethyl]benzene-1,2-diol;3-[2-(3-hydroxy-5-methoxyphenyl)ethyl]benzene-1,2-diol;2-[2-(3-hydroxy-5-methoxyphenyl)ethyl]benzene-1,4-diol;2-[2-(3-hydroxyphenyl)ethyl]-6-methoxybenzene-1,4-diol;6-hydroxy-7-methoxy-3-(2-methylbut-3-en-2-yl)-2H-chromen-2-one;8-hydr…	HMDB0129916;HMDB0129917;HMDB0129918;HMDB0129919;HMDB0129920;HMDB0129922;HMDB0131062;HMDB0131065;HMDB0135757;HMDB0135758;HMDB0135759;HMDB0135760;HMDB0135761;HMDB0030110;HMDB0030578;HMDB0030690;HMDB0030788;HMDB0030853;HMDB0030854;HMDB0030948;HMDB0032953;HMDB0033015;HMDB0033016;HMDB0033771;HMDB0034133;HMDB0035254;HMDB0036050;HMDB0039142;HMDB0039592;HMDB0041192;HMDB0033191;HMDB0034046	Phenylpropanoids and polyketides;Phenylpropanoids and polyketides;Unknow;Phenylpropanoids and polyketides;Phenylpropanoids and polyketides;Phenylpropanoids and polyketides;Phenylpropanoids and polyketides;Phenylpropanoids and polyketides;Phenylpropanoids and polyketides;Phenylpropanoids and polyketides;Phenylpropanoids and polyketides;Phenylpropanoids and polyketides;Phenylpropanoids and polyketi…	-;-;-;-;-;-;-;-;-;-;-;-;-;-;-;-;-;-;-;-;-;-;-;C09923;-;-;-;-;-;-;-;-	-;-;-;-;-;-;-;-;-;-;-;-;-;-;-;-;-;-;-;-;-;-;-;-;-;-;-;-;-;-;-;-	-;-;-;-;-;-;-;-;-;-;-;-;-;156431;-;5375166;5319433;3819217;13343540;-;15108314;11623055;9992755;182142;5377569;-;-;-;44559765;11253965;-;617233	8	8-Deoxylactucin;Linderane;Hemigossypol;Cyperine;2,3-Bis(4-hydroxyphenyl)-1,2-propanediol;Homobaldrinal;3-[(3aS,4S,7aS)-7a-Methyl-1,5-dioxo-octahydro-1H-inden-4-yl]propanoate;Chloromebuform	C09392;C09495;C09680;C09923;C13634;C16812;C20199;C19037
M261T275	261.132	4.58132	966.475	928.31	845.002	1365.26	838.4	829.38	1075.62	729.702	550.542	544.409	1351.86	640.134	652.675	427.348	780.558	1004.37	-	-	4460	1	1	7,8-Dihydroyangonin	Phenylpropanoids and polyketides	Kavalactones	HMDB0033016	null	-	2	Glycerol tripropanoate;Prolyl-Glutamate	HMDB0032857;HMDB0029016	Lipids and lipid-like molecules;Organic acids and derivatives	-;-	-;-	8763;-	2	Pirimicarb;N-Demethylindolmycin	C11079;C21443
M261T116	261.145	1.9373	1668.65	1423.92	1540.24	1681.69	1645.67	1502.57	969.882	1928.8	869.821	1017.47	992.514	2471.34	1282.85	1228.83	1138.82	1125.2	-	-	8067	1	1	Leu-Glu	Organic acids and derivatives	Carboxylic acids and derivatives	HMDB0028928	NA	-	6	gamma-Glutamylisoleucine;Glutamylisoleucine;Glutamylleucine;gamma-Glutamylleucine;3,4-Dimethyl-5-pentyl-2-furanpropanoic acid;Geranyl acetoacetate	HMDB0011170;HMDB0028822;HMDB0028823;HMDB0011171;HMDB0112083;HMDB0038256	Organic acids and derivatives;Organic acids and derivatives;Organic acids and derivatives;Organic acids and derivatives;Lipids and lipid-like molecules;Lipids and lipid-like molecules	-;-;-;-;-;-	-;-;-;-;-;-	22885096;9813855;9856500;151023;-;54611954	1	Methaphenilene	C11113
M261T167_2	261.145	2.7761	2829.23	2547.59	2662.59	2874.4	2766.13	2603.06	1625.28	1892.54	1471.46	882.746	1345.69	1415.2	1615.63	1769.05	2091.47	2209.16	-	[M+H]+ 260.138	7847	1	1	Glu-Leu	Organic acids and derivatives	Carboxylic acids and derivatives	HMDB0028823	NA	-	4	gamma-Glutamylisoleucine;Glutamylisoleucine;Glutamylleucine;gamma-Glutamylleucine	HMDB0011170;HMDB0028822;HMDB0028823;HMDB0011171	Organic acids and derivatives;Organic acids and derivatives;Organic acids and derivatives;Organic acids and derivatives	-;-;-;-	-;-;-;-	22885096;9813855;9856500;151023	1	Oxypyrithiamine	C21112
M262T402	262.143	6.70084	6737.9	6936.92	7082.7	6704.8	6795.28	6623.58	6196.91	6627.47	6790.76	7094.37	6816.12	6249.67	7109.21	6851.59	6902.9	7379.93	[176][M]+	-	97	1	1	O-(4-Hydroxybenzoyl)tropine	-	-	NA	NA	-	12	Salbutamol;Isoetharine;Petasinine;3alpha-Tigloyloxytropane N-oxide;Moprolol;2-(1-hydroxy-3-phenylpropyl)benzene-1,4-diol;Batatasin III;3-(1,1-Dimethylallyl)herniarin;5-Hydroxy-2-(5-methyl-1-oxo-4-hexenyl)benzofuran;Batatasin IV;Encelin;Glandulone B	HMDB0001937;HMDB0014366;HMDB0030516;HMDB0033454;HMDB0041935;HMDB0135363;HMDB0030636;HMDB0030731;HMDB0031925;HMDB0032641;HMDB0034723;HMDB0038548	Benzenoids;Benzenoids;Organoheterocyclic compounds;Alkaloids and derivatives;Benzenoids;Phenylpropanoids and polyketides;Phenylpropanoids and polyketides;Phenylpropanoids and polyketides;Organoheterocyclic compounds;Phenylpropanoids and polyketides;Lipids and lipid-like molecules;Lipids and lipid-like molecules	C11770;C07053;-;-;-;-;-;-;-;C10247;C09404;-	-;-;-;-;-;-;-;-;-;-;-;-	123600;3762;-;-;71213;-;10466989;182622;10824187;181271;329302;-	14	Zinnimidine;Cochlearine;cis-1,3,4,6,7,11b-Hexahydro-9-methoxy-2H-benzo[a]quinolizine-3-carboxylic_acid;Isoetharine;Macrophylline;R-Salbutamol;6,8-Dimethyl-6,7-didehydroergoline;Osthol;Encelin;Batatasin_IV;5-Hydroxybisphenol_A;1,2-Bis(4-hydroxyphenyl)-2-propanol;2,2-Bis(4-hydroxyphenyl)-1-propanol;Linderalactone	C10626;C10853;C15462;C07053;C10348;C11770;C20409;C09280;C09404;C10247;C13626;C13629;C13631;C17425
M263T430	263.237	7.1726	100101	31851.6	84390	32277	61887.4	61362.3	43522.4	52799.3	43330.6	67339.1	49195.7	52806.3	62475.4	63075.7	51424.9	51138.4	[180][M]+	[M+H]+ 262.23	8	1	1	6,10,14-Trimethyl-5,9,13-pentadecatrien-2-one	Lipids and lipid-like molecules	Prenol lipids	HMDB0034495	null	-	4	6,10,14-Trimethyl-5,9,13-pentadecatrien-2-one;2-(5,8-Tetradecadienyl)cyclobutanone;Palmitaldehyde;2-Hexadecanone	HMDB0034495;HMDB0037519;HMDB0001551;HMDB0031052	Lipids and lipid-like molecules;Organooxygen compounds;Lipids and lipid-like molecules;Organic oxygen compounds	-;-;C00517;-	-;-;PALMITALDEHYDE;-	1711944;-;984;29251	3	4-Dodecylphenol;Hexadecanal;1,2-Epoxyhexadecane	C14245;C00517;C14499
M263T395	263.237	6.58927	51053	46605.7	49221.3	43834.9	49217.2	44670.8	29366.7	28681.4	26621.9	29145.3	31394.5	29592.9	38095.7	43616.5	37318.6	36033.1	-	[M+H]+ 262.23 [M+H-COCH2]+ 304.255	42	1	1	6,10,14-Trimethyl-5,9,13-pentadecatrien-2-one	Lipids and lipid-like molecules	Prenol lipids	HMDB0034495	null	-	2	6,10,14-Trimethyl-5,9,13-pentadecatrien-2-one;2-(5,8-Tetradecadienyl)cyclobutanone	HMDB0034495;HMDB0037519	Lipids and lipid-like molecules;Organooxygen compounds	-;-	-;-	1711944;-	1	4-Dodecylphenol	C14245
M265T372	265.179	6.19693	5463.98	4249.92	4721.34	4312.81	5630.45	4673.89	6905.81	5277.63	4590.64	4874	4594.36	4226.58	4643.5	5024.64	4601.06	4730.98	[183][M]+	-	6373	1	1	Mianserin	Organoheterocyclic compounds	Benzazepines	HMDB0015620	null	-	5	12-Oxo-2,3-dinor-10,15-phytodienoic acid;3,5-Bis(1,1-dimethylethyl)-4-hydroxy-benzoic acid ethyl ester;3-Oxotetradecanoic acid;6-Ketomyristic acid;L-Menthyl (R,S)-3-hydroxybutyrate	HMDB0032090;HMDB0061935;HMDB0010730;HMDB0030982;HMDB0032370	Lipids and lipid-like molecules;Benzenoids;Lipids and lipid-like molecules;Lipids and lipid-like molecules;Lipids and lipid-like molecules	-;-;-;-;-	-;-;-;-;-	-;-;454064;454063;10220444	2	Dehydrojuvabione;5-Hydroxy-1-(4-hydroxyphenyl)-3-decanone	C09657;C17747
M267T393	267.172	6.5522	3697.97	3548.57	2712.31	3011.13	3112.18	3668.7	3104.48	3784.51	3094.71	3365.82	3225.3	3346.28	3456.4	2634.11	3491.66	3680.94	-	-	6516	1	1	Tributyl phosphate	Organic acids and derivatives	Carboxylic acids and derivatives	NA	C14439	-	22	N-(4-aminobutyl)-3-(4-hydroxy-3-methoxyphenyl)propanimidic acid;Atenolol;Practolol;(3xi,6E)-1,7-Diphenyl-6-hepten-3-ol;1,7-diphenylheptan-3-one;4-Acetyl-6-tert-butyl-1,1-dimethylindane;Panaxynol;Myristic acid;2,6,10-Trimethylundecanoic acid;12-Methyltridecanoic acid;Hexanal octane-1,3-diol acetal;Undecanal propyleneglycol acetal;Ethyl dodecanoate;Heptyl heptanoate;Hexyl octanoate;Decyl butanoate;…	HMDB0139570;HMDB0001924;HMDB0015411;HMDB0030146;HMDB0134611;HMDB0031867;HMDB0039588;HMDB0000806;HMDB0002221;HMDB0031072;HMDB0032318;HMDB0032548;HMDB0033788;HMDB0034461;HMDB0036216;HMDB0037312;HMDB0037495;HMDB0038034;HMDB0038969;HMDB0059865;HMDB0061781;HMDB0094646	Benzenoids;Benzenoids;Benzenoids;Phenylpropanoids and polyketides;Phenylpropanoids and polyketides;Benzenoids;Lipids and lipid-like molecules;Lipids and lipid-like molecules;Lipids and lipid-like molecules;Lipids and lipid-like molecules;Organoheterocyclic compounds;Organoheterocyclic compounds;Lipids and lipid-like molecules;Lipids and lipid-like molecules;Lipids and lipid-like molecules;Lipids …	-;C13235;C11696;-;-;-;C17447;C06424;-;-;-;-;-;-;C13798;-;-;-;-;-;-;-	-;-;-;-;-;-;-;-;-;-;-;-;-;-;-;-;-;-;-;-;-;-	-;2249;4883;-;-;61585;5353620;11005;3047764;520298;526993;229153;7800;69350;14228;229387;522676;5463914;8205;121738;-;-	9	Practolol;Tributyl_phosphate;Falcarinol;(3S,9Z)-1,9-Heptadecadiene-4,6-diyn-3-ol;Tetradecanoic_acid;Ruspolinone;1-(4-Methoxyphenyl)-3-(4-morpholinyl)-1-propanone;4-O-Dimethylallyl-L-tyrosine;Difenzoquat	C11696;C14439;C08450;C17447;C06424;C10169;C15032;C20983;C18717
M268T98	268.104	1.63321	116671	109379	102530	113953	114330	116278	33676.7	34135.2	31055.8	38838.8	38298.7	33152.4	60805.6	68043.5	63706.6	71795.3	[190][M]+	-	46	1	1	Adenosine	Nucleosides, nucleotides, and analogues	Purine nucleosides	HMDB0000050	C00212	-	8	Neuraminic acid;N-(1-Deoxy-1-fructosyl)serine;Adenosine;Deoxyguanosine;Vidarabine;Zidovudine;Valyl-Glutamate;OR-1896	HMDB0000830;HMDB0037842;HMDB0000050;HMDB0000085;HMDB0014340;HMDB0014638;HMDB0029126;HMDB0060861	Organic oxygen compounds;Organic acids and derivatives;Nucleosides, nucleotides, and analogues;Nucleosides, nucleotides, and analogues;Nucleosides, nucleotides, and analogues;Nucleosides, nucleotides, and analogues;Organic acids and derivatives;Benzenoids	C06469;-;C00212;C00330;C07195;C07210;-;-	N-ACETYLNEURAMINATE;-;ADENOSINE;DEOXYGUANOSINE;-;-;-;-	513472;-;60961;187790;21704;35370;-;9816296	5	Neuraminic_acid;Miserotoxin;Adenosine;Deoxyguanosine;Zidovudine	C06469;C08507;C00212;C00330;C07210
M268T70	268.103	1.16063	121909	110984	109014	108557	77160.2	116572	32857.9	39761	33274.1	39905	33758.9	36980.8	66961.3	73694	69130.9	67949.3	[191][M]+	[M+H]+ 267.103	44	1	1	Adenosine	Nucleosides, nucleotides, and analogues	Purine nucleosides	HMDB0000050	C00212	-	8	Neuraminic acid;N-(1-Deoxy-1-fructosyl)serine;Adenosine;Deoxyguanosine;Vidarabine;Zidovudine;Valyl-Glutamate;OR-1896	HMDB0000830;HMDB0037842;HMDB0000050;HMDB0000085;HMDB0014340;HMDB0014638;HMDB0029126;HMDB0060861	Organic oxygen compounds;Organic acids and derivatives;Nucleosides, nucleotides, and analogues;Nucleosides, nucleotides, and analogues;Nucleosides, nucleotides, and analogues;Nucleosides, nucleotides, and analogues;Organic acids and derivatives;Benzenoids	C06469;-;C00212;C00330;C07195;C07210;-;-	N-ACETYLNEURAMINATE;-;ADENOSINE;DEOXYGUANOSINE;-;-;-;-	513472;-;60961;187790;21704;35370;-;9816296	5	Neuraminic_acid;Miserotoxin;Adenosine;Deoxyguanosine;Zidovudine	C06469;C08507;C00212;C00330;C07210
M268T363	268.227	6.05232	4722.58	3070.71	3888.73	5060.87	3713.97	4560.43	4053.08	3812.47	3439.02	3781.61	4042.29	3637.13	4900.24	4757.23	3938.34	4527.91	-	-	591	1	1	Sclareolide	Organoheterocyclic compounds	Naphthofurans	HMDB0035293	NA	-	3	Norambreinolide;3-Methyl-alpha-ionyl acetate;[2,2-Bis(2-methylpropoxy)ethyl]benzene	HMDB0035293;HMDB0037631;HMDB0037712	Organoheterocyclic compounds;Lipids and lipid-like molecules;Benzenoids	-;-;-	-;-;-	61129;6437467;71544	2	Allopumiliotoxin_267A;Methyl_farnesoate	C20034;C16503
M269T384	269.08	6.40694	2053.99	1961.14	1498.47	2247.35	1590.53	1959.71	918.786	790.055	924.178	815.623	876.742	991.439	1211.56	1408.07	1279.91	1166.11	-	-	2144	1	1	Formononetin	Phenylpropanoids and polyketides	Isoflavonoids	HMDB0005808	C00858	-	30	DHAP(6:0);Homolanthionine;Formononetin;3-(3-hydroxyphenyl)-7-methoxy-4H-chromen-4-one;7-hydroxy-3-(3-methoxyphenyl)-4H-chromen-4-one;5-hydroxy-7-methoxy-3-phenyl-4H-chromen-4-one;7-hydroxy-5-methoxy-3-phenyl-4H-chromen-4-one;5-hydroxy-6-methoxy-2-phenyl-4H-chromen-4-one;6-hydroxy-5-methoxy-2-phenyl-4H-chromen-4-one;7-hydroxy-5-methoxy-2-phenyl-4H-chromen-4-one;7-hydroxy-6-methoxy-3-phenyl-4H-chro…	HMDB0011679;HMDB0002034;HMDB0005808;HMDB0130376;HMDB0130383;HMDB0130764;HMDB0130765;HMDB0130901;HMDB0130902;HMDB0132456;HMDB0132856;HMDB0030720;HMDB0033036;HMDB0033994;HMDB0036586;HMDB0128650;HMDB0128950;HMDB0128957;HMDB0130516;HMDB0132692;HMDB0132701;HMDB0136551;HMDB0136681;HMDB0136947;HMDB0030786;HMDB0033914;HMDB0034384;HMDB0038473;HMDB0039493;HMDB0041448	Organic oxygen compounds;Organic acids and derivatives;Phenylpropanoids and polyketides;Unknow;Phenylpropanoids and polyketides;Phenylpropanoids and polyketides;Phenylpropanoids and polyketides;Unknow;Phenylpropanoids and polyketides;Unknow;Phenylpropanoids and polyketides;Phenylpropanoids and polyketides;Benzenoids;Phenylpropanoids and polyketides;Benzenoids;Unknow;Phenylpropanoids and polyketid…	-;-;C00858;-;-;-;-;-;-;-;-;-;-;C12125;-;-;-;-;-;-;-;-;-;-;C09276;-;-;C17672;-;-	-;-;2-HYDROXYFORMONONETIN;-;-;-;-;-;-;-;-;-;-;CPD-3343;-;-;-;-;-;-;-;-;-;-;-;-;-;-;-;-	53481026;191531;5280378;-;-;-;-;-;-;-;-;14376438;13412789;3764;361511;-;-;-;-;-;-;-;-;-;604512;600671;-;5321977;-;17356	14	Formononetin;Dalbergin;Tectochrysin;Isoformononetin;1-[6-Hydroxy-2-(4-hydroxyphenyl)-1-benzofuran-3-yl]ethanone;6-Hydroxy-2'-methoxyflavone;(-)-Columbianetin;Decursinol;Marmesin;Nodakenetin;Torachrysone;(+)-Columbianetin;Naphazoline_hydrochloride;N-[(4-Chlorophenyl)methyl]-N-ethyl-2-pyridinamine	C00858;C10414;C11621;C12125;C15110;C15203;C09210;C09259;C09276;C09278;C17672;C19707;C07898;C14938
M269T231	269.174	3.85799	2672.3	3432.55	3419.29	3784.64	3779.22	3843.85	280.969	1084.33	771.449	541.202	855.884	862.129	1980.89	2501.76	2340.64	1839.41	-	-	48	1	1	Prosulfocarb	-	-	NA	C18760	-	11	Prostaglandin lactone-diol;4,11,13,15-Tetrahydroridentin B;1-(3-Furanyl)-6,7-dihydroxy-4,8-dimethyl-1-nonanone;3,11,12-Trihydroxy-1(10)-spirovetiven-2-one;Acoric acid;Bisacurone epoxide;Deoxydihydro-artemisinin;MG(10:0/0:0/0:0);MG(0:0/10:0/0:0);Capryloylcholine;N-desmethylmirtazapine	HMDB0240213;HMDB0036150;HMDB0038153;HMDB0038154;HMDB0038165;HMDB0038503;HMDB0060570;HMDB0072866;HMDB0072874;HMDB0013225;HMDB0060956	Lipids and lipid-like molecules;Lipids and lipid-like molecules;Lipids and lipid-like molecules;Lipids and lipid-like molecules;Lipids and lipid-like molecules;Lipids and lipid-like molecules;Organoheterocyclic compounds;Lipids and lipid-like molecules;Lipids and lipid-like molecules;Organic nitrogen compounds;Organoheterocyclic compounds	-;-;-;-;-;-;-;-;-;-;-	-;-;-;-;-;-;-;-;-;-;-	12895812;-;47945;539964;15558301;-;-;-;-;22155836;-	0	-	-
M271T380	271.096	6.32887	44530.9	45610.2	40650.2	41394	42259.1	42091.5	18063.2	18946.1	18304.4	18202.7	22368.6	17069.2	30519	28665.3	28854.6	29170.1	[196][M]+	-	70	1	1	Pinostrobin chalcone	Phenylpropanoids and polyketides	Linear 1,3-diarylpropanoids	HMDB0033702	null	-	27	3-(3-hydroxyphenyl)-7-methoxy-3,4-dihydro-2H-1-benzopyran-4-one;7-hydroxy-3-(3-methoxyphenyl)-3,4-dihydro-2H-1-benzopyran-4-one;7-hydroxy-6-methoxy-3-phenyl-3,4-dihydro-2H-1-benzopyran-4-one;1-(2,4-dihydroxy-6-methoxyphenyl)-3-phenylprop-2-en-1-one;7-hydroxy-8-methoxy-2-phenyl-3,4-dihydro-2H-1-benzopyran-4-one;8-hydroxy-7-methoxy-2-phenyl-3,4-dihydro-2H-1-benzopyran-4-one;(2E)-1-(2,3-dihydroxy-4-…	HMDB0130377;HMDB0130388;HMDB0132860;HMDB0132913;HMDB0133289;HMDB0133301;HMDB0133975;HMDB0133977;HMDB0031612;HMDB0033305;HMDB0033702;HMDB0033759;HMDB0033940;HMDB0034376;HMDB0037319;HMDB0040868;HMDB0128964;HMDB0130532;HMDB0135890;HMDB0135891;HMDB0135894;HMDB0135895;HMDB0135896;HMDB0029575;HMDB0029774;HMDB0033515;HMDB0041140	Unknow;Unknow;Phenylpropanoids and polyketides;Phenylpropanoids and polyketides;Phenylpropanoids and polyketides;Phenylpropanoids and polyketides;Phenylpropanoids and polyketides;Phenylpropanoids and polyketides;Benzenoids;Phenylpropanoids and polyketides;Phenylpropanoids and polyketides;Phenylpropanoids and polyketides;Phenylpropanoids and polyketides;Phenylpropanoids and polyketides;Phenylpropa…	-;-;-;-;-;-;-;-;-;-;-;-;C08993;C09269;C15531;-;-;-;-;-;-;-;-;-;-;-;C10487	-;-;-;-;-;-;-;-;-;-;-;-;-;-;CPD-3361;-;-;-;-;-;-;-;-;-;-;-;-	-;-;-;-;-;-;-;-;44572330;13803637;5316793;14730796;441958;10212;5319688;-;-;-;-;-;-;-;-;575067;-;-;5281790	15	Cadusafos;Nitenpyram;(+)-Medicarpin;Vignafuran;Alloimperatorin;Imperatorin;Strobopinin;Medicarpin;2'-O-Methylisoliquiritigenin;Pinostrobin;Isoimperatorin;Prenyl_caffeate;3-Dimethylallyl-4-hydroxyphenylpyruvate;Pyriculol;Mycorradicin	C18395;C18511;C01729;C08993;C09053;C09269;C09939;C10503;C15531;C16419;C16976;C10487;C12456;C16788;C20426
M271T305	271.096	5.09053	1692.44	1460.32	1455.52	1684.7	1558.98	1515.75	1218.36	1288.46	1099.79	1455.21	1322.79	1141.6	1241.65	1436.48	1510.75	1265.17	-	-	5319	1	1	Cardamomin	-	-	NA	NA	-	27	3-(3-hydroxyphenyl)-7-methoxy-3,4-dihydro-2H-1-benzopyran-4-one;7-hydroxy-3-(3-methoxyphenyl)-3,4-dihydro-2H-1-benzopyran-4-one;7-hydroxy-6-methoxy-3-phenyl-3,4-dihydro-2H-1-benzopyran-4-one;1-(2,4-dihydroxy-6-methoxyphenyl)-3-phenylprop-2-en-1-one;7-hydroxy-8-methoxy-2-phenyl-3,4-dihydro-2H-1-benzopyran-4-one;8-hydroxy-7-methoxy-2-phenyl-3,4-dihydro-2H-1-benzopyran-4-one;(2E)-1-(2,3-dihydroxy-4-…	HMDB0130377;HMDB0130388;HMDB0132860;HMDB0132913;HMDB0133289;HMDB0133301;HMDB0133975;HMDB0133977;HMDB0031612;HMDB0033305;HMDB0033702;HMDB0033759;HMDB0033940;HMDB0034376;HMDB0037319;HMDB0040868;HMDB0128964;HMDB0130532;HMDB0135890;HMDB0135891;HMDB0135894;HMDB0135895;HMDB0135896;HMDB0029575;HMDB0029774;HMDB0033515;HMDB0041140	Unknow;Unknow;Phenylpropanoids and polyketides;Phenylpropanoids and polyketides;Phenylpropanoids and polyketides;Phenylpropanoids and polyketides;Phenylpropanoids and polyketides;Phenylpropanoids and polyketides;Benzenoids;Phenylpropanoids and polyketides;Phenylpropanoids and polyketides;Phenylpropanoids and polyketides;Phenylpropanoids and polyketides;Phenylpropanoids and polyketides;Phenylpropa…	-;-;-;-;-;-;-;-;-;-;-;-;C08993;C09269;C15531;-;-;-;-;-;-;-;-;-;-;-;C10487	-;-;-;-;-;-;-;-;-;-;-;-;-;-;CPD-3361;-;-;-;-;-;-;-;-;-;-;-;-	-;-;-;-;-;-;-;-;44572330;13803637;5316793;14730796;441958;10212;5319688;-;-;-;-;-;-;-;-;575067;-;-;5281790	15	Cadusafos;Nitenpyram;(+)-Medicarpin;Vignafuran;Alloimperatorin;Imperatorin;Strobopinin;Medicarpin;2'-O-Methylisoliquiritigenin;Pinostrobin;Isoimperatorin;Prenyl_caffeate;3-Dimethylallyl-4-hydroxyphenylpyruvate;Pyriculol;Mycorradicin	C18395;C18511;C01729;C08993;C09053;C09269;C09939;C10503;C15531;C16419;C16976;C10487;C12456;C16788;C20426
M271T361	271.096	6.01462	3725.82	2877.28	2839.81	984.619	2757.88	3098.2	6138.07	5906.08	6930.75	7254.96	6131.24	5951.85	4103.97	4467.87	5183.73	4216.26	-	-	551	1	1	Cardamomin	-	-	NA	NA	-	27	3-(3-hydroxyphenyl)-7-methoxy-3,4-dihydro-2H-1-benzopyran-4-one;7-hydroxy-3-(3-methoxyphenyl)-3,4-dihydro-2H-1-benzopyran-4-one;7-hydroxy-6-methoxy-3-phenyl-3,4-dihydro-2H-1-benzopyran-4-one;1-(2,4-dihydroxy-6-methoxyphenyl)-3-phenylprop-2-en-1-one;7-hydroxy-8-methoxy-2-phenyl-3,4-dihydro-2H-1-benzopyran-4-one;8-hydroxy-7-methoxy-2-phenyl-3,4-dihydro-2H-1-benzopyran-4-one;(2E)-1-(2,3-dihydroxy-4-…	HMDB0130377;HMDB0130388;HMDB0132860;HMDB0132913;HMDB0133289;HMDB0133301;HMDB0133975;HMDB0133977;HMDB0031612;HMDB0033305;HMDB0033702;HMDB0033759;HMDB0033940;HMDB0034376;HMDB0037319;HMDB0040868;HMDB0128964;HMDB0130532;HMDB0135890;HMDB0135891;HMDB0135894;HMDB0135895;HMDB0135896;HMDB0029575;HMDB0029774;HMDB0033515;HMDB0041140	Unknow;Unknow;Phenylpropanoids and polyketides;Phenylpropanoids and polyketides;Phenylpropanoids and polyketides;Phenylpropanoids and polyketides;Phenylpropanoids and polyketides;Phenylpropanoids and polyketides;Benzenoids;Phenylpropanoids and polyketides;Phenylpropanoids and polyketides;Phenylpropanoids and polyketides;Phenylpropanoids and polyketides;Phenylpropanoids and polyketides;Phenylpropa…	-;-;-;-;-;-;-;-;-;-;-;-;C08993;C09269;C15531;-;-;-;-;-;-;-;-;-;-;-;C10487	-;-;-;-;-;-;-;-;-;-;-;-;-;-;CPD-3361;-;-;-;-;-;-;-;-;-;-;-;-	-;-;-;-;-;-;-;-;44572330;13803637;5316793;14730796;441958;10212;5319688;-;-;-;-;-;-;-;-;575067;-;-;5281790	15	Cadusafos;Nitenpyram;(+)-Medicarpin;Vignafuran;Alloimperatorin;Imperatorin;Strobopinin;Medicarpin;2'-O-Methylisoliquiritigenin;Pinostrobin;Isoimperatorin;Prenyl_caffeate;3-Dimethylallyl-4-hydroxyphenylpyruvate;Pyriculol;Mycorradicin	C18395;C18511;C01729;C08993;C09053;C09269;C09939;C10503;C15531;C16419;C16976;C10487;C12456;C16788;C20426
M271T391	271.115	6.51267	1818.06	1912.02	1795.49	1651.95	1993.34	1452.89	1559.3	1794.43	2129.58	1672.33	1737.62	1895.31	2310.02	1899.51	1849.13	2226.79	-	-	2121	1	1	Pinostrobin chalcone	Phenylpropanoids and polyketides	Linear 1,3-diarylpropanoids	HMDB0033702	null	-	9	Prenyl glucoside;(E)-2-Methyl-2-buten-1-ol O-beta-D-Glucopyranoside;Histidylproline diketopiperazine;3-Mercaptohexyl hexanoate;L-Threoneopterin;Neopterin;Umanopterin;Hydroxysepiapterin;D-erythro-Eritadenine	HMDB0031876;HMDB0033064;HMDB0002053;HMDB0037766;HMDB0000727;HMDB0000845;HMDB0000877;HMDB0002109;HMDB0029895	Lipids and lipid-like molecules;Lipids and lipid-like molecules;Organic acids and derivatives;Lipids and lipid-like molecules;Organoheterocyclic compounds;Organoheterocyclic compounds;Organoheterocyclic compounds;Organoheterocyclic compounds;Organoheterocyclic compounds	C09808;-;-;-;-;C05926;-;-;-	-;-;-;-;-;-;-;-;-	0;-;65137;536987;440842;4455;444632;195856;2933	1	Neopterin	C05926
M273T379	273.076	6.31671	47439.1	4206.33	3188.57	16608.5	3899.82	4108.81	2284.46	2212.33	2371.25	2260.57	2256.17	2241.51	2960.29	2641.19	2785.29	2874.95	-	-	4208	1	1	1-Hydroxy-3,7-dimethoxyxanthone	Organoheterocyclic compounds	Benzopyrans	HMDB0030873	null	-	41	3,5,7-trihydroxy-2-phenyl-3,4-dihydro-2H-1-benzopyran-4-one;3-phenyl-1-(2,4,6-trihydroxyphenyl)propane-1,2-dione;5,7-dihydroxy-2-(3-hydroxyphenyl)-3,4-dihydro-2H-1-benzopyran-4-one;3-(3-hydroxyphenyl)-1-(2,4,6-trihydroxyphenyl)prop-2-en-1-one;5,7-dihydroxy-2-(4-hydroxyphenyl)-3,4-dihydro-2H-1-benzopyran-4-one;3-(4-hydroxyphenyl)-1-(2,4,6-trihydroxyphenyl)prop-2-en-1-one;5,7-dihydroxy-3-(3-hydroxy…	HMDB0125364;HMDB0125365;HMDB0126021;HMDB0126022;HMDB0128074;HMDB0128075;HMDB0129341;HMDB0129965;HMDB0130173;HMDB0130182;HMDB0133545;HMDB0133993;HMDB0133999;HMDB0134891;HMDB0134892;HMDB0137525;HMDB0137528;HMDB0137531;HMDB0138088;HMDB0138618;HMDB0002670;HMDB0005897;HMDB0029631;HMDB0030873;HMDB0031824;HMDB0033308;HMDB0033928;HMDB0034002;HMDB0034105;HMDB0037254;HMDB0038549;HMDB0041656;HMDB0041698;HMD…	Phenylpropanoids and polyketides;Phenylpropanoids and polyketides;Phenylpropanoids and polyketides;Phenylpropanoids and polyketides;Phenylpropanoids and polyketides;Phenylpropanoids and polyketides;Phenylpropanoids and polyketides;Phenylpropanoids and polyketides;Phenylpropanoids and polyketides;Phenylpropanoids and polyketides;Phenylpropanoids and polyketides;Phenylpropanoids and polyketides;Phe…	-;-;-;-;-;-;-;-;-;-;-;-;-;-;-;-;-;-;-;-;C00509;C14458;C06561;-;-;-;C03567;-;C01263;C09751;C17673;-;-;-;-;-;-;-;-;-;C16765	-;-;-;-;-;-;-;-;-;-;-;-;-;-;-;-;-;-;-;-;NARINGENIN-CMPD;-;-;-;-;-;2-HYDROXY-23-DIHYDRODAIDZEIN;-;-;-;-;-;-;-;-;-;-;-;-;-;-	-;-;-;-;-;-;-;-;-;-;-;-;-;-;-;-;-;-;-;-;439246;9838356;5280960;5488808;14353343;-;440047;44257457;4629012;3512634;5321980;22065265;125100;-;-;-;-;-;-;12315236;-	18	Naringenin;3,6,9-Trihydroxypterocarpan;Licodione;2'-Hydroxydihydrodaidzein;Naringenin_chalcone;Butein;Rubrofusarin;Butin;Garbanzol;Pinobanksin;p-Coumaroyltriacetic_acid_lactone;Dihydrogenistein;2,7,4'-Trihydroxyisoflavanone;6,7,4'-Trihydroxyflavanone;Toralactone;Citrinin;2-(5'-Methylthio)pentylmalic_acid;3-(5'-Methylthio)pentylmalic_acid	C00509;C01263;C01592;C03567;C06561;C08578;C09047;C09614;C09751;C09826;C12087;C14458;C15567;C16232;C17673;C16765;C17222;C17223
M275T297	275.2	4.95173	7519.81	6606.52	6259.17	7137.81	6809.56	5354.57	4894.63	5332.12	4911.52	5818.46	5094.48	5488.92	5385.93	5584.77	4583.5	4644.28	[209][M]+	-	2609	1	1	Nandrolone	Lipids and lipid-like molecules	Sterol Lipids	HMDB0002725	C07254	-	13	Nandrolone;1-Phenyl-1,3-dodecanedione;(10Z,14E,16E)-10,14,16-Octadecatrien-12-ynoic acid;Rhodinyl phenylacetate;Citronellyl alpha-toluate;7Z,10Z-Hexadecadienoic acid;Geranyl hexanoate;Linalyl hexanoate;(Z)-7-Hexadecen-1,16-olide;Isoambrettolide;D6-Ambrettolide;Geranyl 2-ethylbutyrate;Ethyl (Z,Z)-5,8-tetradecadienoate	HMDB0002725;HMDB0035579;HMDB0035963;HMDB0037191;HMDB0037230;HMDB0000477;HMDB0029351;HMDB0030429;HMDB0031086;HMDB0032340;HMDB0037805;HMDB0038255;HMDB0039131	Lipids and lipid-like molecules;Benzenoids;Lipids and lipid-like molecules;Lipids and lipid-like molecules;Lipids and lipid-like molecules;Lipids and lipid-like molecules;Lipids and lipid-like molecules;Lipids and lipid-like molecules;Phenylpropanoids and polyketides;Phenylpropanoids and polyketides;Phenylpropanoids and polyketides;Lipids and lipid-like molecules;Lipids and lipid-like molecules	C07254;-;-;-;-;-;-;-;-;-;-;-;-	-;-;-;-;-;CPD-17290;-;-;-;-;-;-;-	9904;10039032;10731060;61521;8767;13932172;12571389;564550;5365703;5355293;5869600;-;-	5	Nandrolone;Cinmethylin;17beta-Hydroxyestr-5(10)-en-3-one;Empenthrin;Hydnocarpic_acid	C07254;C10903;C15257;C18524;C16795
M275T346	275.2	5.76642	36343.7	20129.3	34035.2	16047.6	32671	35689.6	5090.63	5142.92	4176.34	4969.23	4733.17	4762.66	20664.4	18659.3	19015	18803.9	-	-	934	1	1	Nandrolone	Lipids and lipid-like molecules	Sterol Lipids	HMDB0002725	C07254	-	13	Nandrolone;1-Phenyl-1,3-dodecanedione;(10Z,14E,16E)-10,14,16-Octadecatrien-12-ynoic acid;Rhodinyl phenylacetate;Citronellyl alpha-toluate;7Z,10Z-Hexadecadienoic acid;Geranyl hexanoate;Linalyl hexanoate;(Z)-7-Hexadecen-1,16-olide;Isoambrettolide;D6-Ambrettolide;Geranyl 2-ethylbutyrate;Ethyl (Z,Z)-5,8-tetradecadienoate	HMDB0002725;HMDB0035579;HMDB0035963;HMDB0037191;HMDB0037230;HMDB0000477;HMDB0029351;HMDB0030429;HMDB0031086;HMDB0032340;HMDB0037805;HMDB0038255;HMDB0039131	Lipids and lipid-like molecules;Benzenoids;Lipids and lipid-like molecules;Lipids and lipid-like molecules;Lipids and lipid-like molecules;Lipids and lipid-like molecules;Lipids and lipid-like molecules;Lipids and lipid-like molecules;Phenylpropanoids and polyketides;Phenylpropanoids and polyketides;Phenylpropanoids and polyketides;Lipids and lipid-like molecules;Lipids and lipid-like molecules	C07254;-;-;-;-;-;-;-;-;-;-;-;-	-;-;-;-;-;CPD-17290;-;-;-;-;-;-;-	9904;10039032;10731060;61521;8767;13932172;12571389;564550;5365703;5355293;5869600;-;-	5	Nandrolone;Cinmethylin;17beta-Hydroxyestr-5(10)-en-3-one;Empenthrin;Hydnocarpic_acid	C07254;C10903;C15257;C18524;C16795
M277T61	277.07	1.00888	1097.81	1861.74	791.516	1666.7	1119.17	1590.52	1753.59	1800.89	2361.56	1303.68	1145.64	2302.13	1142.07	767.624	954.13	742.592	-	-	3599	1	1	Clenbuterol	Benzenoids	Benzene and substituted derivatives	HMDB0015477	NA	-	10	O-Demethylfonsecin;3-(6,7-dimethoxy-2H-1,3-benzodioxol-5-yl)-3-hydroxypropanal;3-(6,7-dimethoxy-2H-1,3-benzodioxol-5-yl)propanoic acid;3-(6,7-dimethoxy-2H-1,3-benzodioxol-5-yl)-2-hydroxypropanal;[3-(6,7-dimethoxy-2H-1,3-benzodioxol-5-yl)oxiran-2-yl]methanol;3-(4,7-dimethoxy-2H-1,3-benzodioxol-5-yl)propanoic acid;3-(6-hydroxy-2,3,4-trimethoxyphenyl)prop-2-enoic acid;(x)-1,2-Propanediol 1-O-b-D-glu…	HMDB0033649;HMDB0128666;HMDB0128669;HMDB0128671;HMDB0128675;HMDB0137285;HMDB0142077;HMDB0033065;HMDB0000592;HMDB0001481	Organoheterocyclic compounds;Organoheterocyclic compounds;Organoheterocyclic compounds;Organoheterocyclic compounds;Organoheterocyclic compounds;Organoheterocyclic compounds;Phenylpropanoids and polyketides;Organic oxygen compounds;Organic oxygen compounds;Organic oxygen compounds	-;-;-;-;-;-;-;-;C04132;C01075	CPD-18255;-;-;-;-;-;-;-;-;CPD-550	-;-;-;-;-;-;-;21225084;72361;439388	1	N-Sulfo-D-glucosamine	C01075
M277T56	277.091	0.93685	9012.81	9649.83	8577.63	8248.67	9333.73	6272.92	4971.34	4892.67	4778.34	4575.03	4069.11	5371.18	7678.13	8055.71	6950.46	7422.8	-	-	2864	1	1	Clenbuterol	Benzenoids	Benzene and substituted derivatives	HMDB0015477	NA	-	5	3,4,5-trihydroxy-6-[(3-methylbut-2-enoyl)oxy]oxane-2-carboxylic acid;3,4,5-trihydroxy-6-{[(2E)-2-methylbut-2-enoyl]oxy}oxane-2-carboxylic acid;Galactosylglycerol;(2R)-1-O-beta-D-Galactopyranosylglycerol;Dyphylline	HMDB0128920;HMDB0129102;HMDB0006790;HMDB0038664;HMDB0014789	Organic oxygen compounds;Organic oxygen compounds;Lipids and lipid-like molecules;Lipids and lipid-like molecules;Organoheterocyclic compounds	-;-;C05401;-;C07819	-;-;-;-;-	-;-;656504;4302177;3182	4	Ranunculin;3-beta-D-Galactosyl-sn-glycerol;2-O-(alpha-D-Glucopyranosyl)glycerol;Dyphylline	C08512;C05401;C11546;C07819
M277T397	277.216	6.61554	114217	108075	102181	104529	261112	106386	19550.5	21277.9	18618.2	20460.9	20770.8	21596	61915.8	62307	59378.1	83292.7	[215][M]+	[M+H-H20]+ 294.22	47	1	1	Palmitelaidic acid	Lipids and lipid-like molecules	Fatty Acyls	HMDB0012328	NA	-	21	19-Norandrosterone;19-Nor-5-androstenediol;19-Noretiocholanolone;Stearidonic acid;Phenethyl decanoate;4,8,12,15-Octadecatetraenoic acid;(E,E)-11,13-Octadecadien-9-ynoic acid;17beta-hydroxy-5beta-estran-3-one;Hypogeic acid;Palmitoleic acid;Trans-Hexa-dec-2-enoic acid;Palmitelaidic acid;(E)-6-Hexadecenoic acid;5-Dodecyldihydro-2(3H)-furanone;15-Hexadecanolide;(Z)-5-Hexadecenoic acid;(E)-3-Hexadecen…	HMDB0002697;HMDB0004590;HMDB0005886;HMDB0006547;HMDB0032464;HMDB0032672;HMDB0034382;HMDB0062677;HMDB0002186;HMDB0003229;HMDB0010735;HMDB0012328;HMDB0031053;HMDB0031145;HMDB0031711;HMDB0032638;HMDB0033791;HMDB0035877;HMDB0037647;HMDB0038958;HMDB0041422	Lipids and lipid-like molecules;Lipids and lipid-like molecules;Lipids and lipid-like molecules;Lipids and lipid-like molecules;Lipids and lipid-like molecules;Lipids and lipid-like molecules;Lipids and lipid-like molecules;Lipids and lipid-like molecules;Lipids and lipid-like molecules;Lipids and lipid-like molecules;Lipids and lipid-like molecules;Lipids and lipid-like molecules;Lipids and lipi…	-;-;-;C16300;-;-;-;-;-;C08362;-;-;-;-;-;-;-;-;-;-;-	-;-;-;-;-;-;-;-;-;CPD-724;-;-;-;-;-;-;-;-;-;-;-	128251;9900246;14009228;5312508;112733;-;-;21634212;5318393;445638;5282743;5282745;5282744;97747;543385;13105359;5355370;5312416;5312413;114416;-	3	Stearidonic_acid;Kinoprene;(9Z)-Hexadecenoic_acid	C16300;C19042;C08362
M277T376_2	277.216	6.25997	94434.8	102610	82146.3	121108	100683	103268	22208.9	23432.4	22216.1	26568.1	22036.6	22696	76861	83023.3	60206.3	66693.6	[216][M]+	-	1380	1	1	Palmitelaidic acid	Lipids and lipid-like molecules	Fatty Acyls	HMDB0012328	NA	-	21	19-Norandrosterone;19-Nor-5-androstenediol;19-Noretiocholanolone;Stearidonic acid;Phenethyl decanoate;4,8,12,15-Octadecatetraenoic acid;(E,E)-11,13-Octadecadien-9-ynoic acid;17beta-hydroxy-5beta-estran-3-one;Hypogeic acid;Palmitoleic acid;Trans-Hexa-dec-2-enoic acid;Palmitelaidic acid;(E)-6-Hexadecenoic acid;5-Dodecyldihydro-2(3H)-furanone;15-Hexadecanolide;(Z)-5-Hexadecenoic acid;(E)-3-Hexadecen…	HMDB0002697;HMDB0004590;HMDB0005886;HMDB0006547;HMDB0032464;HMDB0032672;HMDB0034382;HMDB0062677;HMDB0002186;HMDB0003229;HMDB0010735;HMDB0012328;HMDB0031053;HMDB0031145;HMDB0031711;HMDB0032638;HMDB0033791;HMDB0035877;HMDB0037647;HMDB0038958;HMDB0041422	Lipids and lipid-like molecules;Lipids and lipid-like molecules;Lipids and lipid-like molecules;Lipids and lipid-like molecules;Lipids and lipid-like molecules;Lipids and lipid-like molecules;Lipids and lipid-like molecules;Lipids and lipid-like molecules;Lipids and lipid-like molecules;Lipids and lipid-like molecules;Lipids and lipid-like molecules;Lipids and lipid-like molecules;Lipids and lipi…	-;-;-;C16300;-;-;-;-;-;C08362;-;-;-;-;-;-;-;-;-;-;-	-;-;-;-;-;-;-;-;-;CPD-724;-;-;-;-;-;-;-;-;-;-;-	128251;9900246;14009228;5312508;112733;-;-;21634212;5318393;445638;5282743;5282745;5282744;97747;543385;13105359;5355370;5312416;5312413;114416;-	3	Stearidonic_acid;Kinoprene;(9Z)-Hexadecenoic_acid	C16300;C19042;C08362
M277T354	277.216	5.89419	110319	84434.9	104645	118044	19624.4	93303.7	6883.51	9680.99	12213.1	8382.95	6694.21	8132.34	65726.9	11880.9	69839	13841.2	-	-	10	1	1	Kinoprene	-	-	NA	C19042	-	21	19-Norandrosterone;19-Nor-5-androstenediol;19-Noretiocholanolone;Stearidonic acid;Phenethyl decanoate;4,8,12,15-Octadecatetraenoic acid;(E,E)-11,13-Octadecadien-9-ynoic acid;17beta-hydroxy-5beta-estran-3-one;Hypogeic acid;Palmitoleic acid;Trans-Hexa-dec-2-enoic acid;Palmitelaidic acid;(E)-6-Hexadecenoic acid;5-Dodecyldihydro-2(3H)-furanone;15-Hexadecanolide;(Z)-5-Hexadecenoic acid;(E)-3-Hexadecen…	HMDB0002697;HMDB0004590;HMDB0005886;HMDB0006547;HMDB0032464;HMDB0032672;HMDB0034382;HMDB0062677;HMDB0002186;HMDB0003229;HMDB0010735;HMDB0012328;HMDB0031053;HMDB0031145;HMDB0031711;HMDB0032638;HMDB0033791;HMDB0035877;HMDB0037647;HMDB0038958;HMDB0041422	Lipids and lipid-like molecules;Lipids and lipid-like molecules;Lipids and lipid-like molecules;Lipids and lipid-like molecules;Lipids and lipid-like molecules;Lipids and lipid-like molecules;Lipids and lipid-like molecules;Lipids and lipid-like molecules;Lipids and lipid-like molecules;Lipids and lipid-like molecules;Lipids and lipid-like molecules;Lipids and lipid-like molecules;Lipids and lipi…	-;-;-;C16300;-;-;-;-;-;C08362;-;-;-;-;-;-;-;-;-;-;-	-;-;-;-;-;-;-;-;-;CPD-724;-;-;-;-;-;-;-;-;-;-;-	128251;9900246;14009228;5312508;112733;-;-;21634212;5318393;445638;5282743;5282745;5282744;97747;543385;13105359;5355370;5312416;5312413;114416;-	3	Stearidonic_acid;Kinoprene;(9Z)-Hexadecenoic_acid	C16300;C19042;C08362
M279T160	279.135	2.66588	1072.35	2067.05	866.828	1059.56	1244.49	1099.29	2989.58	2615.6	2880.31	3260.43	351.713	2765.05	2217.86	2274.29	771.639	572.434	-	-	4428	1	1	Dibutyl phthalate	Benzenoids	Benzene and substituted derivatives	HMDB0033244	C14214	-	8	N1-(alpha-D-ribosyl)-5,6-dimethyl-benzimidazole;L-phenylalanyl-L-hydroxyproline ;Phenylalanyl-Hydroxyproline;Prolyl-Tyrosine;Tyrosyl-Proline;Pantetheine;Falcarindione;L-Menthyl acetoacetate	HMDB0011112;HMDB0011176;HMDB0028996;HMDB0029029;HMDB0029113;HMDB0003426;HMDB0033680;HMDB0032369	Nucleosides, nucleotides, and analogues;Organic acids and derivatives;Organic acids and derivatives;Organic acids and derivatives;Organic acids and derivatives;Organic acids and derivatives;Organic oxygen compounds;Lipids and lipid-like molecules	C05775;-;-;-;-;C00831;-;-	-;-;-;-;-;CPD-511;-;-	440780;53480675;-;-;-;479;-;43045	5	alpha-Ribazole;Oxadixyl;Pantetheine;3,3'-Dimethylbisphenol_A;3,3-Bis(4-hydroxyphenyl)pentane	C05775;C18753;C00831;C14339;C15206
M279T410_2	279.159	6.83024	443373	509436	559958	464649	468986	459181	478539	404506	451477	553079	536439	489352	465609	477539	455902	451034	[219][M]+	[M+H]+ 278.151	13	1	1	Dibutyl phthalate	Benzenoids	Benzene and substituted derivatives	HMDB0033244	C14214	-	17	2-(4-hydroxy-3-methylbut-2-en-1-yl)-4-(3-methylbut-2-en-1-yl)benzene-1,3,5-triol;bis(3-methylbut-2-en-1-yl)benzene-1,2,3,5-tetrol;2-[(3,3-dimethyloxiran-2-yl)methyl]-4-(3-methylbut-2-en-1-yl)benzene-1,3,5-triol;4-(3,7-dimethylocta-2,6-dien-1-yl)benzene-1,2,3,5-tetrol;2-{[3-methyl-3-(4-methylpent-3-en-1-yl)oxiran-2-yl]methyl}benzene-1,3,5-triol;2-[5-(3,3-dimethyloxiran-2-yl)-3-methylpent-2-en-1-yl…	HMDB0133045;HMDB0133047;HMDB0133048;HMDB0133084;HMDB0133085;HMDB0133086;HMDB0133087;HMDB0133088;HMDB0133089;HMDB0133090;HMDB0133091;HMDB0001518;HMDB0013248;HMDB0013835;HMDB0033244;HMDB0030993;HMDB0036143	Benzenoids;Lipids and lipid-like molecules;Benzenoids;Lipids and lipid-like molecules;Benzenoids;Benzenoids;Lipids and lipid-like molecules;Lipids and lipid-like molecules;Lipids and lipid-like molecules;Lipids and lipid-like molecules;Lipids and lipid-like molecules;Organoheterocyclic compounds;Benzenoids;Benzenoids;Benzenoids;Organoheterocyclic compounds;Lipids and lipid-like molecules	-;-;-;-;-;-;-;-;-;-;-;-;C03343;C15205;C14214;-;-	-;-;-;-;-;-;-;-;-;-;-;CPD-11962;-;-;-;-;-	-;-;-;-;-;-;-;-;-;-;-;9943542;20393;6782;3026;-;10199004	4	2-Ethylhexyl_phthalate;Dibutyl_phthalate;Diisobutyl_phthalate;Yellow_OB	C03343;C14214;C15205;C19553
M280T430	280.264	7.16567	855932	214771	745356	226439	518319	542391	98906.3	174890	86960.4	182044	125777	125615	352607	369620	295783	342977	[223][M]+	[M+H+NH3]+ 262.23	8	1	1	6,10,14-Trimethyl-5,9,13-pentadecatrien-2-one	Lipids and lipid-like molecules	Prenol lipids	HMDB0034495	null	-	3	Linoleamide;6,10,14-Trimethyl-5,9,13-pentadecatrien-2-one;2-(5,8-Tetradecadienyl)cyclobutanone	HMDB0062656;HMDB0034495;HMDB0037519	Lipids and lipid-like molecules;Lipids and lipid-like molecules;Organooxygen compounds	-;-;-	-;-;-	6435901;1711944;-	1	4-Dodecylphenol	C14245
M280T383	280.263	6.3888	147133	25832.1	114835	36303.7	70673.2	73088.7	7025.43	11261.1	7037.75	10544.2	9010.13	10049.6	35794	37888.9	40270.3	32600.4	[224][M]+	-	3966	1	1	6,10,14-Trimethyl-5,9,13-pentadecatrien-2-one	Lipids and lipid-like molecules	Prenol lipids	HMDB0034495	null	-	3	Linoleamide;6,10,14-Trimethyl-5,9,13-pentadecatrien-2-one;2-(5,8-Tetradecadienyl)cyclobutanone	HMDB0062656;HMDB0034495;HMDB0037519	Lipids and lipid-like molecules;Lipids and lipid-like molecules;Organooxygen compounds	-;-;-	-;-;-	6435901;1711944;-	1	4-Dodecylphenol	C14245
M281T453	281.247	7.54567	10535.2	11609	9128.24	15457.2	12035.6	11549.1	25095.5	18171.8	20161.6	21889	21073.6	19484.1	17319.4	16000.5	15239.8	12637.7	-	-	2668	1	1	Linoleic acid	Lipids and lipid-like molecules	Fatty Acyls	HMDB0000673	C01595	-	11	Linoleic acid;Bovinic acid;9E,11E-Octadecadienoic acid;10E,12Z-Octadecadienoic acid;Linoelaidic acid;Mangiferic acid;Linalyl caprylate;Ethyl 2E,4Z-hexadecadienoate;5-Octadecynoic acid;Octadecadienoate;6Z,9Z-octadecadienoic acid	HMDB0000673;HMDB0003797;HMDB0005047;HMDB0005048;HMDB0006270;HMDB0029800;HMDB0030430;HMDB0031051;HMDB0031097;HMDB0062784;HMDB0062238	Lipids and lipid-like molecules;Lipids and lipid-like molecules;Lipids and lipid-like molecules;Lipids and lipid-like molecules;Lipids and lipid-like molecules;Lipids and lipid-like molecules;Lipids and lipid-like molecules;Lipids and lipid-like molecules;Lipids and lipid-like molecules;Lipids and lipid-like molecules;Lipids and lipid-like molecules	C01595;C04056;-;-;-;-;-;-;-;-;-	-;CPD-7535;-;-;-;-;-;-;-;-;-	5280450;5280644;5282796;5351472;5282457;6439027;61435;-;5312694;5312457;5312483	5	Linoleate;9-cis,11-trans-Octadecadienoate;Chaulmoogric_acid;Malvalic_acid;Stearolic_acid	C01595;C04056;C08282;C08321;C08459
M282T454	282.279	7.5626	6.779e+06	2.46845e+06	7.57358e+06	2.01827e+06	4.67814e+06	4.51821e+06	1.09294e+06	2.37595e+06	871390	2.07711e+06	1.34173e+06	1.49552e+06	3.21706e+06	3.50424e+06	2.80355e+06	3.29599e+06	[229][M]+	[M+H+NH3]+ 264.246 [M+H]+ 281.272	2	1	1	Oleamide	Lipids and lipid-like molecules	Fatty Acyls	HMDB0002117	C19670	-	2	Oleamide;(卤)-(Z)-2-(5-Tetradecenyl)cyclobutanone	HMDB0002117;HMDB0037543	Lipids and lipid-like molecules;Organic oxygen compounds	C19670;-	CPD6666-1;-	5283387;10825540	2	Dodemorph;Oleamide	C18786;C19670
M283T485	283.263	8.08374	17640.2	18338.5	16190.8	19377.2	17689.1	19051.3	4868.22	6402.3	4728.55	5953.39	5642.33	6071.7	11921.5	10632.2	11347.1	11973.6	[232][M]+	[M+H]+ 282.257	6408	1	1	trans-Vaccenic acid	Lipids and lipid-like molecules	Fatty Acyls	HMDB0003231	C08367	-	9	Oleic acid;Elaidic acid;Ethyl 9-hexadecenoate;(E)-13-Octadecenoic acid;cis-Vaccenic acid;Vaccenic acid;(Z)-13-Octadecenoic acid;7Z-octadecenoic acid;Octadec-9-enoic Acid	HMDB0000207;HMDB0000573;HMDB0059871;HMDB0062218;HMDB0240219;HMDB0003231;HMDB0041480;HMDB0062242;HMDB0062703	Lipids and lipid-like molecules;Lipids and lipid-like molecules;Lipids and lipid-like molecules;Lipids and lipid-like molecules;Lipids and lipid-like molecules;Lipids and lipid-like molecules;Lipids and lipid-like molecules;Lipids and lipid-like molecules;Lipids and lipid-like molecules	C00712;C00712;-;-;-;C08367;-;-;-	OLEATE-CPD;-;-;-;-;-;-;-;-	445639;445639;5364759;6161490;5282761;5281127;5312441;5282755;965	5	(9Z)-Octadecenoic_acid;(9E)-Octadecenoic_acid;(6Z)-Octadecenoic_acid;(11E)-Octadecenoic_acid;omega-Cycloheptylundecanoic_acid	C00712;C01712;C08363;C08367;C12103
M284T297	284.097	4.95611	18206.2	16547.5	14311.6	18789.6	17549.4	16874.1	1153.95	1615.03	1236.54	1393.97	1295.25	1319.74	9588.19	9020.64	7537.67	8869.88	-	-	39	1	1	Guanosine	Nucleosides, nucleotides, and analogues	Purine nucleosides	HMDB0000133	C00387	-	4	Guanosine;8-Hydroxy-deoxyguanosine;3-oxo-3-[(3,4,5,6-tetrahydroxyoxan-2-yl)methoxy]propanoic acid;Monoglyceride citrate	HMDB0000133;HMDB0003333;HMDB0125085;HMDB0032437	Nucleosides, nucleotides, and analogues;Nucleosides, nucleotides, and analogues;Organic oxygen compounds;Lipids and lipid-like molecules	C00387;-;-;-	GUANOSINE;-;-;-	6802;73318;-;3033853	3	Guanosine;Isoguanosine;5'-Oxoinosine	C00387;C08432;C01993
M284T99	284.099	1.64875	17368.3	16246.5	17292	15342.3	15394.3	16862.4	3318.93	3272.87	2851.61	3333.35	3211.09	3122.81	10400.9	10386.1	9415.9	9695.24	[234][M]+	[M+H]+ 283.091	144	1	1	Guanosine	Nucleosides, nucleotides, and analogues	Purine nucleosides	HMDB0000133	C00387	-	13	Guanosine;8-Hydroxy-deoxyguanosine;Glycyl-Tryptophan;Tryptophyl-Glycine;Glutaminylvaline;Asparaginyl-Isoleucine;Asparaginyl-Leucine;Isoleucyl-Asparagine;Leucyl-Asparagine;Valyl-Glutamine;Valyl-Gamma-glutamate;3-oxo-3-[(3,4,5,6-tetrahydroxyoxan-2-yl)methoxy]propanoic acid;Monoglyceride citrate	HMDB0000133;HMDB0003333;HMDB0028852;HMDB0029083;HMDB0028810;HMDB0028734;HMDB0028735;HMDB0028902;HMDB0028924;HMDB0029125;HMDB0029141;HMDB0125085;HMDB0032437	Nucleosides, nucleotides, and analogues;Nucleosides, nucleotides, and analogues;Organic acids and derivatives;Organic acids and derivatives;Organic acids and derivatives;Organic acids and derivatives;Organic acids and derivatives;Organic acids and derivatives;Organic acids and derivatives;Organic acids and derivatives;Organic acids and derivatives;Organic oxygen compounds;Lipids and lipid-like mo…	C00387;-;-;-;-;-;-;-;-;-;-;-;-	GUANOSINE;-;-;-;-;-;-;-;-;-;-;-;-	6802;73318;-;-;57262456;-;-;-;-;-;-;-;3033853	4	Guanosine;Isoguanosine;Imazapyr;5'-Oxoinosine	C00387;C08432;C18864;C01993
M284T69	284.098	1.15308	16523.3	15379.2	14705.4	15646.2	12299.3	15475.6	2980.59	3279.64	2996.54	3406.83	3292.12	3367.18	8411.86	8537.08	8276.01	8440.78	[235][M]+	-	44	1	1	Guanosine	Nucleosides, nucleotides, and analogues	Purine nucleosides	HMDB0000133	C00387	-	6	Guanosine;8-Hydroxy-deoxyguanosine;Glycyl-Tryptophan;Tryptophyl-Glycine;3-oxo-3-[(3,4,5,6-tetrahydroxyoxan-2-yl)methoxy]propanoic acid;Monoglyceride citrate	HMDB0000133;HMDB0003333;HMDB0028852;HMDB0029083;HMDB0125085;HMDB0032437	Nucleosides, nucleotides, and analogues;Nucleosides, nucleotides, and analogues;Organic acids and derivatives;Organic acids and derivatives;Organic oxygen compounds;Lipids and lipid-like molecules	C00387;-;-;-;-;-	GUANOSINE;-;-;-;-;-	6802;73318;-;-;-;3033853	4	Guanosine;Isoguanosine;Imazapyr;5'-Oxoinosine	C00387;C08432;C18864;C01993
M284T362	284.295	6.04029	172244	76664.5	129308	20508.6	125561	89347.1	198234	121664	250849	132375	222900	216107	3615.2	170953	67721.9	112463	[236][M]+	-	531	1	1	Stearamide	Lipids and lipid-like molecules	Fatty Acyls	HMDB0034146	C13846	-	3	Octadecanamide;9-Octadecenal;2-Tetradecylcyclobutanone	HMDB0034146;HMDB0030965;HMDB0037517	Lipids and lipid-like molecules;Lipids and lipid-like molecules;Organic oxygen compounds	C13846;-;-	-;-;-	31292;5283381;566940	1	Octadecanamide	C13846
M285T339	285.075	5.65365	1360.97	1432.17	1501.66	1665.68	1532.93	1756.28	1126.88	1480.7	849.502	1163.45	908.01	1787.93	1236.94	1432.67	1098.17	1470.85	-	-	2418	1	1	Wogonin	-	-	NA	C10197	-	40	Biochanin A;Glycitein;Prunetin;5,7-dihydroxy-6-methoxy-2-phenyl-4H-chromen-4-one;6,7-dihydroxy-5-methoxy-2-phenyl-4H-chromen-4-one;5,7-dihydroxy-2-(3-methoxyphenyl)-4H-chromen-4-one;3-(3,4-dihydroxyphenyl)-7-methoxy-4H-chromen-4-one;7-hydroxy-3-(4-hydroxy-3-methoxyphenyl)-4H-chromen-4-one;7-hydroxy-2-(4-hydroxyphenyl)-6-methoxy-4H-chromen-4-one;7-hydroxy-2-(4-hydroxyphenyl)-5-methoxy-4H-chromen-4…	HMDB0002338;HMDB0005781;HMDB0034127;HMDB0128584;HMDB0128588;HMDB0130320;HMDB0130374;HMDB0130379;HMDB0130929;HMDB0132455;HMDB0132850;HMDB0132873;HMDB0132886;HMDB0134889;HMDB0137557;HMDB0140471;HMDB0141945;HMDB0029522;HMDB0030768;HMDB0031428;HMDB0031720;HMDB0036629;HMDB0039166;HMDB0039578;HMDB0041758;HMDB0041776;HMDB0132457;HMDB0133330;HMDB0128944;HMDB0128958;HMDB0128960;HMDB0128961;HMDB0128962;HMD…	Phenylpropanoids and polyketides;Phenylpropanoids and polyketides;Phenylpropanoids and polyketides;Phenylpropanoids and polyketides;Phenylpropanoids and polyketides;Phenylpropanoids and polyketides;Phenylpropanoids and polyketides;Phenylpropanoids and polyketides;Unknow;Phenylpropanoids and polyketides;Phenylpropanoids and polyketides;Phenylpropanoids and polyketides;Phenylpropanoids and polyketi…	C00814;C14536;C10521;-;-;-;-;-;-;-;-;-;-;-;-;-;-;C11577;-;-;C02920;-;-;-;C10504;-;-;-;-;-;-;-;-;-;-;-;-;-;-;-	BIOCHANIN-A;CPD-7027;CPD-3521;-;-;-;-;-;-;-;-;-;-;-;-;-;-;-;-;-;-;-;-;-;-;-;-;-;-;-;-;-;-;-;-;-;-;-;-;-	5280373;5317750;5281804;-;-;-;-;-;-;-;-;-;-;-;-;-;-;5281946;10891372;5378220;5280551;363863;-;-;442808;5321501;-;-;-;-;-;-;-;-;-;-;-;11108126;-;5315768	19	Biochanin_A;Questin;Acacetin;Calycosin;2'-Hydroxyformononetin;Genkwanin;Geraldone;Wogonin;Cypripedin;Lucidin_omega-methyl_ether;(-)-Maackiain;Melannin;Prunetin;Texasin;3-Methylgalangin;Glycitein;(+)-Maackiain;Obtusifolin;Physcion	C00814;C01448;C01470;C01562;C02920;C10046;C10047;C10197;C10323;C10370;C10502;C10504;C10521;C10536;C11577;C14536;C16229;C17039;C17045
M285T400	285.112	6.66231	5281.41	6155.03	5910.55	5226.82	6062.78	5354.02	1874.5	2180.11	1842.74	2284.08	2116.55	1970.58	4004.56	3739.69	3683.67	3587.67	[237][M]+	-	7068	1	1	5,7-Dimethoxyflavanone	Phenylpropanoids and polyketides	Flavonoids	NA	NA	-	27	3-phenyl-1-(2,4,6-trihydroxy-3,5-dimethylphenyl)prop-2-en-1-one;7-methoxy-3-(3-methoxyphenyl)-3,4-dihydro-2H-1-benzopyran-4-one;5,7-dimethoxy-3-phenyl-3,4-dihydro-2H-1-benzopyran-4-one;4-[5-(3-hydroxypropyl)-1-benzofuran-2-yl]benzene-1,2-diol;7,8-dimethoxy-2-phenyl-3,4-dihydro-2H-1-benzopyran-4-one;(2E)-1-(2-hydroxy-3,4-dimethoxyphenyl)-3-phenylprop-2-en-1-one;2-methoxy-4-(prop-2-en-1-yl)phenyl 2…	HMDB0126604;HMDB0130372;HMDB0130774;HMDB0131340;HMDB0133298;HMDB0133973;HMDB0135231;HMDB0135233;HMDB0135234;HMDB0135235;HMDB0135236;HMDB0135237;HMDB0135238;HMDB0140291;HMDB0030694;HMDB0033691;HMDB0037485;HMDB0038778;HMDB0040412;HMDB0124830;HMDB0030549;HMDB0030691;HMDB0035596;HMDB0038399;HMDB0039497;HMDB0000413;HMDB0031696	Phenylpropanoids and polyketides;Unknow;Phenylpropanoids and polyketides;Phenylpropanoids and polyketides;Phenylpropanoids and polyketides;Phenylpropanoids and polyketides;Phenylpropanoids and polyketides;Phenylpropanoids and polyketides;Phenylpropanoids and polyketides;Phenylpropanoids and polyketides;Phenylpropanoids and polyketides;Phenylpropanoids and polyketides;Phenylpropanoids and polyketi…	-;-;-;-;-;-;-;-;-;-;-;-;-;-;-;-;-;C10246;-;-;-;-;-;-;-;-;-	-;-;-;-;-;-;-;-;-;-;-;-;-;-;-;-;-;-;-;-;-;-;-;-;-;-;-	-;-;-;-;-;-;-;-;-;-;-;-;-;-;625031;5356121;11778601;442694;517637;-;10084050;-;13918461;-;-;16663321;95385	17	Batatasin_I;Isobatatasin_I;Phenethyl_caffeate;Methylripariochromene_A;Artemisin;Dihydrogriesenin;Farinosin;Grosshemin;Helenalin;Mexicanin_I;Microhelenin_A;Parthenin;Stramonin_B;Marasmic_acid;Pentalenolactone_E;Sudan_Brown_RR;S-Ribosyl-L-homocysteine	C10246;C10265;C10484;C09015;C09344;C09396;C09450;C09472;C09473;C09504;C09508;C09523;C09552;C09701;C20398;C19528;C03539
M287T152	287.11	2.53948	1212.34	1369.05	2654.52	2741.37	1201.3	2622.46	3642.12	2634.63	2382.62	4292.91	2305.86	3864.01	3205.02	1837.89	1824.56	2222.73	-	-	281	1	1	2-Methoxy-9-phenyl-1H-phenalen-1-one	Benzenoids	Naphthalenes	HMDB0030840	null	-	7	1-radyl-2-acyl-sn-glycero-3-phosphocholine;Salicin;Isosalicin;3-Hydroxybenzyl alcohol glucoside;3-Hydroxy-4,6-heptadiyne-1-yl 1-glucoside;Ilicifolinoside A;(Z)-2-Methyl-2-butene-1,4-diol 4-O-beta-D-Glucopyranoside	HMDB0062192;HMDB0003546;HMDB0034023;HMDB0038331;HMDB0038964;HMDB0041186;HMDB0041187	Lipids and lipid-like molecules;Organic oxygen compounds;Organooxygen compounds;Organic oxygen compounds;Lipids and lipid-like molecules;Lipids and lipid-like molecules;Lipids and lipid-like molecules	-;C01451;-;C03351;-;-;-	-;CPD-1181;-;-;-;-;-	24798682;439503;-;-;-;-;-	3	Salicin;Gastrodin;Methylarbutin	C01451;C16964;C17599
M287T128	287.11	2.12508	557.016	486.824	529.729	543.904	517.186	588.384	2824.02	3573.8	2750.18	3211.01	3049.46	2569.87	2000.26	1846.21	1621.18	1982.9	-	-	291	1	1	2-Methoxy-9-phenyl-1H-phenalen-1-one	Benzenoids	Naphthalenes	HMDB0030840	null	-	7	1-radyl-2-acyl-sn-glycero-3-phosphocholine;Salicin;Isosalicin;3-Hydroxybenzyl alcohol glucoside;3-Hydroxy-4,6-heptadiyne-1-yl 1-glucoside;Ilicifolinoside A;(Z)-2-Methyl-2-butene-1,4-diol 4-O-beta-D-Glucopyranoside	HMDB0062192;HMDB0003546;HMDB0034023;HMDB0038331;HMDB0038964;HMDB0041186;HMDB0041187	Lipids and lipid-like molecules;Organic oxygen compounds;Organooxygen compounds;Organic oxygen compounds;Lipids and lipid-like molecules;Lipids and lipid-like molecules;Lipids and lipid-like molecules	-;C01451;-;C03351;-;-;-	-;CPD-1181;-;-;-;-;-	24798682;439503;-;-;-;-;-	3	Salicin;Gastrodin;Methylarbutin	C01451;C16964;C17599
M288T366	288.253	6.09452	4615.74	4451.45	4357.99	4156.6	4776.75	3175.84	5694.93	6277.18	5077	6037.52	5606.34	5372.83	5936.59	7011.06	5129.2	5110.86	[246][M]+	-	6884	1	1	Lauric acid diethanolamide	Organic nitrogen compounds	Organonitrogen compounds	NA	NA	-	5	Lauroyl diethanolamide;3-Oxohexadecanoic acid;8-Oxohexadecanoic acid;9-Oxohexadecanoic acid;11-Oxohexadecanoic acid	HMDB0032358;HMDB0010733;HMDB0030972;HMDB0030973;HMDB0030978	Lipids and lipid-like molecules;Lipids and lipid-like molecules;Lipids and lipid-like molecules;Lipids and lipid-like molecules;Lipids and lipid-like molecules	-;-;-;-;-	-;-;-;-;-	8430;5282997;5283001;5283002;5283003	1	16-Oxo-palmitate	C19614
M289T272	289.07	4.52542	636.684	713.669	440.087	485.778	467.062	554.905	2317.38	2312.74	2384.81	2505.49	2508.12	2337.09	1170.75	1346.22	1347.41	1239.38	-	-	4080	1	1	Eriodictyol	Phenylpropanoids and polyketides	Flavonoids	HMDB0005810	C05631	-	37	3,5,7-trihydroxy-2-(3-hydroxyphenyl)-3,4-dihydro-2H-1-benzopyran-4-one;3-(4-hydroxyphenyl)-1-(2,4,6-trihydroxyphenyl)propane-1,2-dione;3,5,6,7-tetrahydroxy-2-phenyl-3,4-dihydro-2H-1-benzopyran-4-one;3-phenyl-1-(2,3,4,6-tetrahydroxyphenyl)propane-1,2-dione;3-(3-hydroxyphenyl)-1-(2,4,6-trihydroxyphenyl)propane-1,2-dione;2-(3,4-dihydroxyphenyl)-5,7-dihydroxy-3,4-dihydro-2H-1-benzopyran-4-one;(2E)-3-…	HMDB0125212;HMDB0125363;HMDB0125369;HMDB0125370;HMDB0125374;HMDB0126018;HMDB0126020;HMDB0126026;HMDB0126027;HMDB0126036;HMDB0126037;HMDB0129347;HMDB0129962;HMDB0130169;HMDB0130172;HMDB0130181;HMDB0130325;HMDB0132879;HMDB0133540;HMDB0133546;HMDB0133547;HMDB0133548;HMDB0133989;HMDB0134011;HMDB0134015;HMDB0134019;HMDB0134023;HMDB0141183;HMDB0005810;HMDB0030847;HMDB0031911;HMDB0032707;HMDB0037314;HMD…	Phenylpropanoids and polyketides;Phenylpropanoids and polyketides;Phenylpropanoids and polyketides;Phenylpropanoids and polyketides;Phenylpropanoids and polyketides;Phenylpropanoids and polyketides;Phenylpropanoids and polyketides;Phenylpropanoids and polyketides;Phenylpropanoids and polyketides;Phenylpropanoids and polyketides;Unknow;Phenylpropanoids and polyketides;Phenylpropanoids and polyketi…	-;-;-;-;-;-;-;-;-;-;-;-;-;-;-;-;-;-;-;-;-;-;-;-;-;-;-;-;C05631;-;-;C10415;-;-;-;-;-	-;-;-;-;-;-;-;-;-;-;-;-;-;-;-;-;-;-;-;-;-;-;-;-;-;-;-;-;-;DIHYDROKAEMPFEROL-CMPD;-;-;-;-;-;-;-	-;-;-;-;-;-;-;-;-;-;-;-;-;-;-;-;-;-;-;-;-;-;-;-;-;-;-;-;440735;662;478957;181994;21596130;21932272;53785840;-;61986	15	Dihydrokaempferol;Fustin;Eriodictyol;Okanin;Micromelin;3,5-Dimethoxy-1,6-dihydroxyxanthone;Gentiacaulein;2-O-Methylswertianin;Swerchirin;(+-)-Dalbergioidin;2-Hydroxy-2,3-dihydrogenistein;Eriodictyol_chalcone;2,6,7,4'-Tetrahydroxyisoflavanone;Carthamidin;Ungeremine	C00974;C01378;C05631;C08724;C09277;C10060;C10064;C10083;C10091;C10415;C12631;C15525;C16233;C16940;C12189
M289T154	289.125	2.56318	1405.34	1467.36	1258.33	1096.34	1372.96	1164.26	2383.42	2620.42	2035.71	2629.21	2497.14	2442.34	2062.71	2034.34	1907.59	2111.14	-	-	3858	1	1	Diazoxon	-	-	NA	NA	-	1	(2-{[3-(3,4-dihydroxyphenyl)prop-2-enoyl]oxy}ethyl)trimethylazanium	HMDB0136312	Phenylpropanoids and polyketides	-	-	-	0	-	-
M291T290	291.122	4.83343	430.256	450.374	427.897	474.729	482.042	359.879	1580.04	1550.48	1479.14	2105.25	1736.34	1650.85	1425.6	1015.29	785.751	754.382	-	-	7669	1	1	1-Benzhydrylpiperazine	-	-	NA	NA	-	4	2-[2-hydroxy-3-(3-methoxyphenyl)propyl]benzene-1,3,5-triol;5,6-Dihydro-11-methoxyyangonin;Kamahine C;3-carboxy-4-methyl-5-pentyl-2-furanpropanoic acid	HMDB0127764;HMDB0038722;HMDB0038935;HMDB0061643	Phenylpropanoids and polyketides;Phenylpropanoids and polyketides;Organic oxygen compounds;Lipids and lipid-like molecules	-;-;-;-	-;-;-;-	-;-;-;-	4	5-O-Methylvisamminol;Ripazepam;Hexazinone;Brugine	C09016;C19518;C10926;C10849
M293T361	293.211	6.02265	110643	92923.3	107345	105909	95458.2	102368	28175	33040.4	31609.6	32657.6	64209.9	28194.9	66319.9	65300.7	60646.5	69622	[261][M]+	-	526	1	1	9-Oxo-10E,12Z,15Z-octadecatrienoic acid	-	-	NA	NA	-	7	(2'E,4'Z,7'Z,8E)-Colnelenic acid;Panaquinquecol 1;[7]-Paradol;3-Oxohexadecanoic acid;8-Oxohexadecanoic acid;9-Oxohexadecanoic acid;11-Oxohexadecanoic acid	HMDB0030996;HMDB0038035;HMDB0040806;HMDB0010733;HMDB0030972;HMDB0030973;HMDB0030978	Lipids and lipid-like molecules;Lipids and lipid-like molecules;Benzenoids;Lipids and lipid-like molecules;Lipids and lipid-like molecules;Lipids and lipid-like molecules;Lipids and lipid-like molecules	C16320;-;-;-;-;-;-	-;-;-;-;-;-;-	6441679;5320688;13733135;5282997;5283001;5283002;5283003	10	12-OPDA;(9Z,15Z)-(13S)-12,13-Epoxyoctadeca-9,11,15-trienoic_acid;alpha-Licanic_acid;(9R,13R)-12-Oxo-phytodienoic_acid;17beta-Hydroxy-2-oxa-5alpha-androstan-3-one;Etherolenic_acid;Colnelenic_acid;9,10-EOT;10-OPDA;16-Oxo-palmitate	C01226;C04672;C08319;C13816;C14911;C16319;C16320;C16324;C16325;C19614
M293T346	293.211	5.75908	155055	152176	140658	182798	146477	146686	15396.2	19365.7	15831.8	19705.5	15138.2	15081.3	82276.5	76251	78204.1	74741.5	[263][M]+	-	3101	1	1	9-Oxo-10E,12Z,15Z-octadecatrienoic acid	-	-	NA	NA	-	7	(2'E,4'Z,7'Z,8E)-Colnelenic acid;Panaquinquecol 1;[7]-Paradol;3-Oxohexadecanoic acid;8-Oxohexadecanoic acid;9-Oxohexadecanoic acid;11-Oxohexadecanoic acid	HMDB0030996;HMDB0038035;HMDB0040806;HMDB0010733;HMDB0030972;HMDB0030973;HMDB0030978	Lipids and lipid-like molecules;Lipids and lipid-like molecules;Benzenoids;Lipids and lipid-like molecules;Lipids and lipid-like molecules;Lipids and lipid-like molecules;Lipids and lipid-like molecules	C16320;-;-;-;-;-;-	-;-;-;-;-;-;-	6441679;5320688;13733135;5282997;5283001;5283002;5283003	10	12-OPDA;(9Z,15Z)-(13S)-12,13-Epoxyoctadeca-9,11,15-trienoic_acid;alpha-Licanic_acid;(9R,13R)-12-Oxo-phytodienoic_acid;17beta-Hydroxy-2-oxa-5alpha-androstan-3-one;Etherolenic_acid;Colnelenic_acid;9,10-EOT;10-OPDA;16-Oxo-palmitate	C01226;C04672;C08319;C13816;C14911;C16319;C16320;C16324;C16325;C19614
M295T187_2	295.165	3.10918	2745.18	3521.42	3184.8	4601.66	3822.72	2892.15	1121.07	963.179	1062.77	1341.04	1399.88	1355.14	1785.19	1850.56	1983.05	1842.84	[270][M]+	-	4838	1	1	Tyr-Leu	Organic acids and derivatives	Carboxylic acids and derivatives	HMDB0029109	NA	-	12	N-(4-aminobutyl)-3-(4-hydroxy-3,5-dimethoxyphenyl)prop-2-enimidic acid;Isoleucyl-Tyrosine;Leucyl-Tyrosine;Tyrosyl-Isoleucine;Tyrosyl-Leucine;Sinapoylputrescine;Estradiol;17a-Estradiol;Linalyl phenylacetate;Geranyl phenylacetate;Ipomeatetrahydrofuran;3'-Deaminofusarochromanone	HMDB0139646;HMDB0028919;HMDB0028941;HMDB0029108;HMDB0029109;HMDB0033464;HMDB0000151;HMDB0000429;HMDB0037216;HMDB0038257;HMDB0040904;HMDB0041328	Unknow;Organic acids and derivatives;Organic acids and derivatives;Organic acids and derivatives;Organic acids and derivatives;Phenylpropanoids and polyketides;Lipids and lipid-like molecules;Lipids and lipid-like molecules;Lipids and lipid-like molecules;Lipids and lipid-like molecules;Lipids and lipid-like molecules;Organoheterocyclic compounds	-;-;-;-;-;-;C00951;C02537;-;-;-;-	-;-;-;-;-;-;CPD-352;-;-;-;-;-	-;-;-;-;-;-;5757;68570;251529;6436374;-;-	5	Estradiol-17beta;Estradiol-17alpha;19-Norandrostenedione;Estra-1,3,5(10)-triene-2,17beta-diol;Estra-1,3,5(10)-triene-3,16beta-diol	C00951;C02537;C14500;C15129;C15261
M295T356_2	295.226	5.93259	744469	724016	651537	1.72126e+06	687568	1.74818e+06	47309.5	54599.6	42957.8	53268.5	48194.9	52098.7	911423	939342	377665	919212	[272][M]+	-	10	1	1	9-Oxo-10(E),12(E)-octadecadienoic acid	-	-	NA	NA	-	36	13-OxoODE;9-OxoODE;A-12(13)-EpODE;13-HOTE;15(16)-EpODE;9(10)-EpODE;9-HOTE;17-Hydroxylinolenic acid;10-Oxo-11-octadecen-13-olide;Squamostanal A;15,16-Epoxy-9,12-octadecadienoic acid;(2'E,4'Z,8E)-Colneleic acid;12,13-Epoxy-9,15-octadecadienoic acid;2-Hydroxylinolenic acid;(9S,10E,12Z,15Z)-9-Hydroxy-10,12,15-octadecatrienoic acid;(9Z,12Z,14E)-16-Hydroxy-9,12,14-octadecatrienoic acid;Sterebin D;3,4-D…	HMDB0004668;HMDB0004669;HMDB0010200;HMDB0010203;HMDB0010206;HMDB0010220;HMDB0010224;HMDB0011108;HMDB0029786;HMDB0029969;HMDB0030950;HMDB0030995;HMDB0031088;HMDB0031103;HMDB0031934;HMDB0034586;HMDB0036832;HMDB0039603;HMDB0061644;HMDB0062288;HMDB0112093;HMDB0112099;HMDB0112102;HMDB0112103;HMDB0010734;HMDB0031057;HMDB0061658;HMDB0112184;HMDB0112185;HMDB0112186;HMDB0112187;HMDB0112188;HMDB0112189;HMD…	Lipids and lipid-like molecules;Lipids and lipid-like molecules;Lipids and lipid-like molecules;Lipids and lipid-like molecules;Lipids and lipid-like molecules;Lipids and lipid-like molecules;Lipids and lipid-like molecules;Lipids and lipid-like molecules;Phenylpropanoids and polyketides;Lipids and lipid-like molecules;Lipids and lipid-like molecules;Lipids and lipid-like molecules;Lipids and lip…	C14765;C14766;-;-;-;-;-;C16346;-;-;-;C19827;-;-;-;-;-;-;-;-;-;-;-;-;-;-;-;-;-;-;-;-;-;-;-;-	-;-;-;-;-;-;-;-;-;-;-;-;-;-;-;-;-;-;-;-;-;-;-;-;-;-;-;-;-;-;-;-;-;-;-;-	6446027;9839084;16061061;10469728;16061062;16061060;53480359;10708957;9882599;-;-;6441681;-;-;13917187;13917179;-;13963863;-;16061065;-;-;-;-;15569776;92836;-;-;-;-;-;-;-;-;-;-	12	(9Z)-(13S)-12,13-Epoxyoctadeca-9,11-dienoic_acid;8-[(1R,2R)-3-Oxo-2-{(Z)-pent-2-enyl}cyclopentyl]octanoate;8-(5-Hexyl-furan-2-yl)-octanoic_acid;13-OxoODE;9-OxoODE;13(S)-HOT;9(S)-HOT;2(R)-HOT;17-Hydroxylinolenic_acid;Juvenile_hormone_I;Colneleate;16-Hydroxypalmitate	C04594;C04780;C13798;C14765;C14766;C16316;C16326;C16342;C16346;C19613;C19827;C18218
M295T307	295.226	5.12434	22466.7	20289.5	20436	20843	20647.9	21103.8	9143.88	10120.3	9409.81	10936.9	9497.96	10156.6	15057.7	15363.4	14755.5	14641.8	-	[3M+3Na-H]2+ 174.178 [2M+3K-H]2+ 237.274 [M+H]+ 294.22 [M+H-C6H10O4]+ 440.297 [M+H-C6H10O5]+ 456.273	119	1	1	9-HOTE	Lipids and lipid-like molecules	Fatty Acyls	HMDB0010224	null	-	28	13-OxoODE;9-OxoODE;A-12(13)-EpODE;13-HOTE;15(16)-EpODE;9(10)-EpODE;9-HOTE;17-Hydroxylinolenic acid;10-Oxo-11-octadecen-13-olide;Squamostanal A;15,16-Epoxy-9,12-octadecadienoic acid;(2'E,4'Z,8E)-Colneleic acid;12,13-Epoxy-9,15-octadecadienoic acid;2-Hydroxylinolenic acid;(9S,10E,12Z,15Z)-9-Hydroxy-10,12,15-octadecatrienoic acid;(9Z,12Z,14E)-16-Hydroxy-9,12,14-octadecatrienoic acid;Sterebin D;3,4-D…	HMDB0004668;HMDB0004669;HMDB0010200;HMDB0010203;HMDB0010206;HMDB0010220;HMDB0010224;HMDB0011108;HMDB0029786;HMDB0029969;HMDB0030950;HMDB0030995;HMDB0031088;HMDB0031103;HMDB0031934;HMDB0034586;HMDB0036832;HMDB0039603;HMDB0061644;HMDB0062288;HMDB0112093;HMDB0112099;HMDB0112102;HMDB0112103;HMDB0012558;HMDB0034349;HMDB0040748;HMDB0040764	Lipids and lipid-like molecules;Lipids and lipid-like molecules;Lipids and lipid-like molecules;Lipids and lipid-like molecules;Lipids and lipid-like molecules;Lipids and lipid-like molecules;Lipids and lipid-like molecules;Lipids and lipid-like molecules;Phenylpropanoids and polyketides;Lipids and lipid-like molecules;Lipids and lipid-like molecules;Lipids and lipid-like molecules;Lipids and lip…	C14765;C14766;-;-;-;-;-;C16346;-;-;-;C19827;-;-;-;-;-;-;-;-;-;-;-;-;-;-;-;-	-;-;-;-;-;-;-;-;-;-;-;-;-;-;-;-;-;-;-;-;-;-;-;-;-;-;-;-	6446027;9839084;16061061;10469728;16061062;16061060;53480359;10708957;9882599;-;-;6441681;-;-;13917187;13917179;-;13963863;-;16061065;-;-;-;-;53481464;-;-;14376403	11	(9Z)-(13S)-12,13-Epoxyoctadeca-9,11-dienoic_acid;8-[(1R,2R)-3-Oxo-2-{(Z)-pent-2-enyl}cyclopentyl]octanoate;8-(5-Hexyl-furan-2-yl)-octanoic_acid;13-OxoODE;9-OxoODE;13(S)-HOT;9(S)-HOT;2(R)-HOT;17-Hydroxylinolenic_acid;Juvenile_hormone_I;Colneleate	C04594;C04780;C13798;C14765;C14766;C16316;C16326;C16342;C16346;C19613;C19827
M295T457	295.226	7.62063	56197.8	204887	315562	96979.9	292956	101763	124244	149085	216052	104792	322920	342391	27637.3	28087.9	103016	269315	-	-	1771	1	1	9-Oxo-10(E),12(E)-octadecadienoic acid	-	-	NA	NA	-	36	13-OxoODE;9-OxoODE;A-12(13)-EpODE;13-HOTE;15(16)-EpODE;9(10)-EpODE;9-HOTE;17-Hydroxylinolenic acid;10-Oxo-11-octadecen-13-olide;Squamostanal A;15,16-Epoxy-9,12-octadecadienoic acid;(2'E,4'Z,8E)-Colneleic acid;12,13-Epoxy-9,15-octadecadienoic acid;2-Hydroxylinolenic acid;(9S,10E,12Z,15Z)-9-Hydroxy-10,12,15-octadecatrienoic acid;(9Z,12Z,14E)-16-Hydroxy-9,12,14-octadecatrienoic acid;Sterebin D;3,4-D…	HMDB0004668;HMDB0004669;HMDB0010200;HMDB0010203;HMDB0010206;HMDB0010220;HMDB0010224;HMDB0011108;HMDB0029786;HMDB0029969;HMDB0030950;HMDB0030995;HMDB0031088;HMDB0031103;HMDB0031934;HMDB0034586;HMDB0036832;HMDB0039603;HMDB0061644;HMDB0062288;HMDB0112093;HMDB0112099;HMDB0112102;HMDB0112103;HMDB0010734;HMDB0031057;HMDB0061658;HMDB0112184;HMDB0112185;HMDB0112186;HMDB0112187;HMDB0112188;HMDB0112189;HMD…	Lipids and lipid-like molecules;Lipids and lipid-like molecules;Lipids and lipid-like molecules;Lipids and lipid-like molecules;Lipids and lipid-like molecules;Lipids and lipid-like molecules;Lipids and lipid-like molecules;Lipids and lipid-like molecules;Phenylpropanoids and polyketides;Lipids and lipid-like molecules;Lipids and lipid-like molecules;Lipids and lipid-like molecules;Lipids and lip…	C14765;C14766;-;-;-;-;-;C16346;-;-;-;C19827;-;-;-;-;-;-;-;-;-;-;-;-;-;-;-;-;-;-;-;-;-;-;-;-	-;-;-;-;-;-;-;-;-;-;-;-;-;-;-;-;-;-;-;-;-;-;-;-;-;-;-;-;-;-;-;-;-;-;-;-	6446027;9839084;16061061;10469728;16061062;16061060;53480359;10708957;9882599;-;-;6441681;-;-;13917187;13917179;-;13963863;-;16061065;-;-;-;-;15569776;92836;-;-;-;-;-;-;-;-;-;-	12	(9Z)-(13S)-12,13-Epoxyoctadeca-9,11-dienoic_acid;8-[(1R,2R)-3-Oxo-2-{(Z)-pent-2-enyl}cyclopentyl]octanoate;8-(5-Hexyl-furan-2-yl)-octanoic_acid;13-OxoODE;9-OxoODE;13(S)-HOT;9(S)-HOT;2(R)-HOT;17-Hydroxylinolenic_acid;Juvenile_hormone_I;Colneleate;16-Hydroxypalmitate	C04594;C04780;C13798;C14765;C14766;C16316;C16326;C16342;C16346;C19613;C19827;C18218
M295T342	295.226	5.69843	250431	230051	223515	242431	234131	215951	9782.21	12184	9721.09	12126.7	10954.9	10336.7	130643	129823	121475	125738	[273][M]+	-	846	1	1	9(10)-EpODE	Lipids and lipid-like molecules	Fatty Acyls	HMDB0010220	null	-	36	13-OxoODE;9-OxoODE;A-12(13)-EpODE;13-HOTE;15(16)-EpODE;9(10)-EpODE;9-HOTE;17-Hydroxylinolenic acid;10-Oxo-11-octadecen-13-olide;Squamostanal A;15,16-Epoxy-9,12-octadecadienoic acid;(2'E,4'Z,8E)-Colneleic acid;12,13-Epoxy-9,15-octadecadienoic acid;2-Hydroxylinolenic acid;(9S,10E,12Z,15Z)-9-Hydroxy-10,12,15-octadecatrienoic acid;(9Z,12Z,14E)-16-Hydroxy-9,12,14-octadecatrienoic acid;Sterebin D;3,4-D…	HMDB0004668;HMDB0004669;HMDB0010200;HMDB0010203;HMDB0010206;HMDB0010220;HMDB0010224;HMDB0011108;HMDB0029786;HMDB0029969;HMDB0030950;HMDB0030995;HMDB0031088;HMDB0031103;HMDB0031934;HMDB0034586;HMDB0036832;HMDB0039603;HMDB0061644;HMDB0062288;HMDB0112093;HMDB0112099;HMDB0112102;HMDB0112103;HMDB0010734;HMDB0031057;HMDB0061658;HMDB0112184;HMDB0112185;HMDB0112186;HMDB0112187;HMDB0112188;HMDB0112189;HMD…	Lipids and lipid-like molecules;Lipids and lipid-like molecules;Lipids and lipid-like molecules;Lipids and lipid-like molecules;Lipids and lipid-like molecules;Lipids and lipid-like molecules;Lipids and lipid-like molecules;Lipids and lipid-like molecules;Phenylpropanoids and polyketides;Lipids and lipid-like molecules;Lipids and lipid-like molecules;Lipids and lipid-like molecules;Lipids and lip…	C14765;C14766;-;-;-;-;-;C16346;-;-;-;C19827;-;-;-;-;-;-;-;-;-;-;-;-;-;-;-;-;-;-;-;-;-;-;-;-	-;-;-;-;-;-;-;-;-;-;-;-;-;-;-;-;-;-;-;-;-;-;-;-;-;-;-;-;-;-;-;-;-;-;-;-	6446027;9839084;16061061;10469728;16061062;16061060;53480359;10708957;9882599;-;-;6441681;-;-;13917187;13917179;-;13963863;-;16061065;-;-;-;-;15569776;92836;-;-;-;-;-;-;-;-;-;-	12	(9Z)-(13S)-12,13-Epoxyoctadeca-9,11-dienoic_acid;8-[(1R,2R)-3-Oxo-2-{(Z)-pent-2-enyl}cyclopentyl]octanoate;8-(5-Hexyl-furan-2-yl)-octanoic_acid;13-OxoODE;9-OxoODE;13(S)-HOT;9(S)-HOT;2(R)-HOT;17-Hydroxylinolenic_acid;Juvenile_hormone_I;Colneleate;16-Hydroxypalmitate	C04594;C04780;C13798;C14765;C14766;C16316;C16326;C16342;C16346;C19613;C19827;C18218
M295T375	295.226	6.25397	363763	408601	341960	468958	405132	413484	59439.5	59803.4	51910.9	63946.6	56482	58324.6	237902	244008	218715	229221	[274][M]+	-	1377	1	1	9-Oxo-10(E),12(E)-octadecadienoic acid	-	-	NA	NA	-	36	13-OxoODE;9-OxoODE;A-12(13)-EpODE;13-HOTE;15(16)-EpODE;9(10)-EpODE;9-HOTE;17-Hydroxylinolenic acid;10-Oxo-11-octadecen-13-olide;Squamostanal A;15,16-Epoxy-9,12-octadecadienoic acid;(2'E,4'Z,8E)-Colneleic acid;12,13-Epoxy-9,15-octadecadienoic acid;2-Hydroxylinolenic acid;(9S,10E,12Z,15Z)-9-Hydroxy-10,12,15-octadecatrienoic acid;(9Z,12Z,14E)-16-Hydroxy-9,12,14-octadecatrienoic acid;Sterebin D;3,4-D…	HMDB0004668;HMDB0004669;HMDB0010200;HMDB0010203;HMDB0010206;HMDB0010220;HMDB0010224;HMDB0011108;HMDB0029786;HMDB0029969;HMDB0030950;HMDB0030995;HMDB0031088;HMDB0031103;HMDB0031934;HMDB0034586;HMDB0036832;HMDB0039603;HMDB0061644;HMDB0062288;HMDB0112093;HMDB0112099;HMDB0112102;HMDB0112103;HMDB0010734;HMDB0031057;HMDB0061658;HMDB0112184;HMDB0112185;HMDB0112186;HMDB0112187;HMDB0112188;HMDB0112189;HMD…	Lipids and lipid-like molecules;Lipids and lipid-like molecules;Lipids and lipid-like molecules;Lipids and lipid-like molecules;Lipids and lipid-like molecules;Lipids and lipid-like molecules;Lipids and lipid-like molecules;Lipids and lipid-like molecules;Phenylpropanoids and polyketides;Lipids and lipid-like molecules;Lipids and lipid-like molecules;Lipids and lipid-like molecules;Lipids and lip…	C14765;C14766;-;-;-;-;-;C16346;-;-;-;C19827;-;-;-;-;-;-;-;-;-;-;-;-;-;-;-;-;-;-;-;-;-;-;-;-	-;-;-;-;-;-;-;-;-;-;-;-;-;-;-;-;-;-;-;-;-;-;-;-;-;-;-;-;-;-;-;-;-;-;-;-	6446027;9839084;16061061;10469728;16061062;16061060;53480359;10708957;9882599;-;-;6441681;-;-;13917187;13917179;-;13963863;-;16061065;-;-;-;-;15569776;92836;-;-;-;-;-;-;-;-;-;-	12	(9Z)-(13S)-12,13-Epoxyoctadeca-9,11-dienoic_acid;8-[(1R,2R)-3-Oxo-2-{(Z)-pent-2-enyl}cyclopentyl]octanoate;8-(5-Hexyl-furan-2-yl)-octanoic_acid;13-OxoODE;9-OxoODE;13(S)-HOT;9(S)-HOT;2(R)-HOT;17-Hydroxylinolenic_acid;Juvenile_hormone_I;Colneleate;16-Hydroxypalmitate	C04594;C04780;C13798;C14765;C14766;C16316;C16326;C16342;C16346;C19613;C19827;C18218
M295T421	295.226	7.00943	94544.3	99793.3	123705	102368	97035.4	96144.5	49967.3	92862.8	195690	114137	133740	137402	49296.9	39334.1	61962.9	67682.4	-	-	3811	1	1	13-Keto-9Z,11E-octadecadienoic acid	Lipids and lipid-like molecules	Fatty Acyls	HMDB0004668	C14765	-	36	13-OxoODE;9-OxoODE;A-12(13)-EpODE;13-HOTE;15(16)-EpODE;9(10)-EpODE;9-HOTE;17-Hydroxylinolenic acid;10-Oxo-11-octadecen-13-olide;Squamostanal A;15,16-Epoxy-9,12-octadecadienoic acid;(2'E,4'Z,8E)-Colneleic acid;12,13-Epoxy-9,15-octadecadienoic acid;2-Hydroxylinolenic acid;(9S,10E,12Z,15Z)-9-Hydroxy-10,12,15-octadecatrienoic acid;(9Z,12Z,14E)-16-Hydroxy-9,12,14-octadecatrienoic acid;Sterebin D;3,4-D…	HMDB0004668;HMDB0004669;HMDB0010200;HMDB0010203;HMDB0010206;HMDB0010220;HMDB0010224;HMDB0011108;HMDB0029786;HMDB0029969;HMDB0030950;HMDB0030995;HMDB0031088;HMDB0031103;HMDB0031934;HMDB0034586;HMDB0036832;HMDB0039603;HMDB0061644;HMDB0062288;HMDB0112093;HMDB0112099;HMDB0112102;HMDB0112103;HMDB0010734;HMDB0031057;HMDB0061658;HMDB0112184;HMDB0112185;HMDB0112186;HMDB0112187;HMDB0112188;HMDB0112189;HMD…	Lipids and lipid-like molecules;Lipids and lipid-like molecules;Lipids and lipid-like molecules;Lipids and lipid-like molecules;Lipids and lipid-like molecules;Lipids and lipid-like molecules;Lipids and lipid-like molecules;Lipids and lipid-like molecules;Phenylpropanoids and polyketides;Lipids and lipid-like molecules;Lipids and lipid-like molecules;Lipids and lipid-like molecules;Lipids and lip…	C14765;C14766;-;-;-;-;-;C16346;-;-;-;C19827;-;-;-;-;-;-;-;-;-;-;-;-;-;-;-;-;-;-;-;-;-;-;-;-	-;-;-;-;-;-;-;-;-;-;-;-;-;-;-;-;-;-;-;-;-;-;-;-;-;-;-;-;-;-;-;-;-;-;-;-	6446027;9839084;16061061;10469728;16061062;16061060;53480359;10708957;9882599;-;-;6441681;-;-;13917187;13917179;-;13963863;-;16061065;-;-;-;-;15569776;92836;-;-;-;-;-;-;-;-;-;-	12	(9Z)-(13S)-12,13-Epoxyoctadeca-9,11-dienoic_acid;8-[(1R,2R)-3-Oxo-2-{(Z)-pent-2-enyl}cyclopentyl]octanoate;8-(5-Hexyl-furan-2-yl)-octanoic_acid;13-OxoODE;9-OxoODE;13(S)-HOT;9(S)-HOT;2(R)-HOT;17-Hydroxylinolenic_acid;Juvenile_hormone_I;Colneleate;16-Hydroxypalmitate	C04594;C04780;C13798;C14765;C14766;C16316;C16326;C16342;C16346;C19613;C19827;C18218
M295T397	295.226	6.62423	206703	200178	187784	195907	197972	195509	28249.8	35831.6	30258.9	36865.8	34081.2	34077.2	98928.1	110143	105246	107503	[275][M]+	[M+H]+ 294.22	47	1	1	9-Oxo-10(E),12(E)-octadecadienoic acid	-	-	NA	NA	-	36	13-OxoODE;9-OxoODE;A-12(13)-EpODE;13-HOTE;15(16)-EpODE;9(10)-EpODE;9-HOTE;17-Hydroxylinolenic acid;10-Oxo-11-octadecen-13-olide;Squamostanal A;15,16-Epoxy-9,12-octadecadienoic acid;(2'E,4'Z,8E)-Colneleic acid;12,13-Epoxy-9,15-octadecadienoic acid;2-Hydroxylinolenic acid;(9S,10E,12Z,15Z)-9-Hydroxy-10,12,15-octadecatrienoic acid;(9Z,12Z,14E)-16-Hydroxy-9,12,14-octadecatrienoic acid;Sterebin D;3,4-D…	HMDB0004668;HMDB0004669;HMDB0010200;HMDB0010203;HMDB0010206;HMDB0010220;HMDB0010224;HMDB0011108;HMDB0029786;HMDB0029969;HMDB0030950;HMDB0030995;HMDB0031088;HMDB0031103;HMDB0031934;HMDB0034586;HMDB0036832;HMDB0039603;HMDB0061644;HMDB0062288;HMDB0112093;HMDB0112099;HMDB0112102;HMDB0112103;HMDB0010734;HMDB0031057;HMDB0061658;HMDB0112184;HMDB0112185;HMDB0112186;HMDB0112187;HMDB0112188;HMDB0112189;HMD…	Lipids and lipid-like molecules;Lipids and lipid-like molecules;Lipids and lipid-like molecules;Lipids and lipid-like molecules;Lipids and lipid-like molecules;Lipids and lipid-like molecules;Lipids and lipid-like molecules;Lipids and lipid-like molecules;Phenylpropanoids and polyketides;Lipids and lipid-like molecules;Lipids and lipid-like molecules;Lipids and lipid-like molecules;Lipids and lip…	C14765;C14766;-;-;-;-;-;C16346;-;-;-;C19827;-;-;-;-;-;-;-;-;-;-;-;-;-;-;-;-;-;-;-;-;-;-;-;-	-;-;-;-;-;-;-;-;-;-;-;-;-;-;-;-;-;-;-;-;-;-;-;-;-;-;-;-;-;-;-;-;-;-;-;-	6446027;9839084;16061061;10469728;16061062;16061060;53480359;10708957;9882599;-;-;6441681;-;-;13917187;13917179;-;13963863;-;16061065;-;-;-;-;15569776;92836;-;-;-;-;-;-;-;-;-;-	12	(9Z)-(13S)-12,13-Epoxyoctadeca-9,11-dienoic_acid;8-[(1R,2R)-3-Oxo-2-{(Z)-pent-2-enyl}cyclopentyl]octanoate;8-(5-Hexyl-furan-2-yl)-octanoic_acid;13-OxoODE;9-OxoODE;13(S)-HOT;9(S)-HOT;2(R)-HOT;17-Hydroxylinolenic_acid;Juvenile_hormone_I;Colneleate;16-Hydroxypalmitate	C04594;C04780;C13798;C14765;C14766;C16316;C16326;C16342;C16346;C19613;C19827;C18218
M296T391	296.258	6.51723	76900.4	20974.2	74189.9	19589.6	46938.3	45470.9	9186.24	12220.5	8810.78	12678.5	11305.9	10600.8	28437.3	27095.1	25554.4	26265.7	[278][M]+	[M+H]+ 295.251	2112	1	1	Punicic acid	Lipids and lipid-like molecules	Fatty Acyls	HMDB0030963	C08364	-	5	Alpha-Linolenic acid;Gamma-Linolenic acid;Calendic acid;Punicic acid;Linolenelaidic acid	HMDB0001388;HMDB0003073;HMDB0030962;HMDB0030963;HMDB0030964	Lipids and lipid-like molecules;Lipids and lipid-like molecules;Lipids and lipid-like molecules;Lipids and lipid-like molecules;Lipids and lipid-like molecules	C06427;C06426;-;C08364;-	LINOLENIC_ACID;5Z13E-15S-91115-TRIHYDROXYPROSTA-;CPD-8228;-;-	5280934;5280933;5282818;12309425;5282822	7	Hexadecasphinganine;(6Z,9Z,12Z)-Octadecatrienoic_acid;(9Z,12Z,15Z)-Octadecatrienoic_acid;Crepenynate;(9Z,11E,13E)-Octadecatrienoic_acid;Punicic_acid;5beta-Estrane-3alpha,17beta-diol	C13915;C06426;C06427;C07289;C08315;C08364;C15201
M297T364	297.243	6.06261	832183	949490	820331	834375	906762	849862	31497.5	34385.9	29343.4	34110.2	32416.8	33750.7	450868	440934	432613	435699	[279][M]+	[M+H-H20]+ 314.244	7	1	1	9,10-Epoxyoctadecenoic acid	Lipids and lipid-like molecules	Fatty Acyls	HMDB0004701	C14825	-	11	13S-hydroxyoctadecadienoic acid;Alpha-dimorphecolic acid;9,10-Epoxyoctadecenoic acid;12,13-EpOME;9-HODE;(Z)-13-Oxo-9-octadecenoic acid;Avenoleic acid;12-Hydroxy-8,10-octadecadienoic acid;13-HODE;(10E,12Z)-9-HODE;(9Z,鈥?1E)-13-HODE	HMDB0004667;HMDB0004670;HMDB0004701;HMDB0004702;HMDB0010223;HMDB0029796;HMDB0029978;HMDB0029998;HMDB0061708;HMDB0062652;HMDB0112194	Lipids and lipid-like molecules;Lipids and lipid-like molecules;Lipids and lipid-like molecules;Lipids and lipid-like molecules;Lipids and lipid-like molecules;Lipids and lipid-like molecules;Lipids and lipid-like molecules;Lipids and lipid-like molecules;Lipids and lipid-like molecules;Lipids and lipid-like molecules;Lipids and lipid-like molecules	C14762;C14767;C14825;C14826;-;-;-;-;-;-;-	-;-;-;-;-;-;-;-;-;-;-	6443013;5312830;6246154;5356421;5282945;44612156;-;-;-;5282944;-	7	(9Z,12Z)-(8R)-Hydroxyoctadeca-9,12-dienoic_acid;Vernolic_acid;13(S)-HODE;9(S)-HODE;9(10)-EpOME;12(13)-EpOME;18-Oxooleate	C08318;C08368;C14762;C14767;C14825;C14826;C19617
M297T410	297.242	6.84018	82036	85032	74785.8	83195	82156.6	85483.6	20201.3	19826.8	19115.6	22238.8	20966.6	39343	64469.3	55653.2	54721	51394.7	[280][M]+	[M+H]+ 296.236	959	1	1	9,10-Epoxyoctadecenoic acid	Lipids and lipid-like molecules	Fatty Acyls	HMDB0004701	C14825	-	11	13S-hydroxyoctadecadienoic acid;Alpha-dimorphecolic acid;9,10-Epoxyoctadecenoic acid;12,13-EpOME;9-HODE;(Z)-13-Oxo-9-octadecenoic acid;Avenoleic acid;12-Hydroxy-8,10-octadecadienoic acid;13-HODE;(10E,12Z)-9-HODE;(9Z,鈥?1E)-13-HODE	HMDB0004667;HMDB0004670;HMDB0004701;HMDB0004702;HMDB0010223;HMDB0029796;HMDB0029978;HMDB0029998;HMDB0061708;HMDB0062652;HMDB0112194	Lipids and lipid-like molecules;Lipids and lipid-like molecules;Lipids and lipid-like molecules;Lipids and lipid-like molecules;Lipids and lipid-like molecules;Lipids and lipid-like molecules;Lipids and lipid-like molecules;Lipids and lipid-like molecules;Lipids and lipid-like molecules;Lipids and lipid-like molecules;Lipids and lipid-like molecules	C14762;C14767;C14825;C14826;-;-;-;-;-;-;-	-;-;-;-;-;-;-;-;-;-;-	6443013;5312830;6246154;5356421;5282945;44612156;-;-;-;5282944;-	7	(9Z,12Z)-(8R)-Hydroxyoctadeca-9,12-dienoic_acid;Vernolic_acid;13(S)-HODE;9(S)-HODE;9(10)-EpOME;12(13)-EpOME;18-Oxooleate	C08318;C08368;C14762;C14767;C14825;C14826;C19617
M298T406	298.273	6.76919	20864.8	14928.2	18069.4	13746	21640.5	21614.6	12204.4	10717.7	10299.9	10680.6	10734.5	13161.8	16050.3	13217.5	14942.8	15146.4	[282][M]+	-	2195	1	1	Linalyl caprylate	Lipids and lipid-like molecules	Prenol lipids	HMDB0030430	null	-	12	Palmitoleoyl Ethanolamide;Linoleic acid;Bovinic acid;9E,11E-Octadecadienoic acid;10E,12Z-Octadecadienoic acid;Linoelaidic acid;Mangiferic acid;Linalyl caprylate;Ethyl 2E,4Z-hexadecadienoate;5-Octadecynoic acid;Octadecadienoate;6Z,9Z-octadecadienoic acid	HMDB0013648;HMDB0000673;HMDB0003797;HMDB0005047;HMDB0005048;HMDB0006270;HMDB0029800;HMDB0030430;HMDB0031051;HMDB0031097;HMDB0062784;HMDB0062238	Organic nitrogen compounds;Lipids and lipid-like molecules;Lipids and lipid-like molecules;Lipids and lipid-like molecules;Lipids and lipid-like molecules;Lipids and lipid-like molecules;Lipids and lipid-like molecules;Lipids and lipid-like molecules;Lipids and lipid-like molecules;Lipids and lipid-like molecules;Lipids and lipid-like molecules;Lipids and lipid-like molecules	-;C01595;C04056;-;-;-;-;-;-;-;-;-	-;-;CPD-7535;-;-;-;-;-;-;-;-;-	9835868;5280450;5280644;5282796;5351472;5282457;6439027;61435;-;5312694;5312457;5312483	8	3-Ketosphingosine;Cassine;Spiroxamine;Linoleate;9-cis,11-trans-Octadecadienoate;Chaulmoogric_acid;Malvalic_acid;Stearolic_acid	C06121;C10136;C11124;C01595;C04056;C08282;C08321;C08459
M299T440	299.238	7.33659	6317.67	2259.69	4982.64	1959.93	4936.42	2615.18	5005.35	477.728	5017.77	907.876	4767.67	1365.7	1512.11	4302	3035.23	4004.96	-	-	3939	1	1	11-Oxooctadecanoic acid	Lipids and lipid-like molecules	Fatty Acyls	HMDB0030981	null	-	1	3-(8,11,14-Pentadecatrienyl)phenol	HMDB0033862	Benzenoids	-	-	5356112	1	3-Methyl-19-nor-17alpha-pregna-1,3,5(10)-trien-17-ol	C15117
M299T438	299.258	7.30438	7305.56	6763.26	7381.51	7733.49	7903.48	7860.65	24408.3	30120.9	22424.5	42300.9	27240	40877.2	16332	17332.1	16604.6	16933	[285][M]+	[M+H-H20]+ 316.262	61	1	1	11-Oxooctadecanoic acid	Lipids and lipid-like molecules	Fatty Acyls	HMDB0030981	null	-	8	3-Oxooctadecanoic acid;9-Oxooctadecanoic acid;10-Oxooctadecanoic acid;11-Oxooctadecanoic acid;5-Hexyltetrahydro-2-furanoctanoic acid;5-Oxooctadecanoic acid;Ricinoleic acid;9,10-epoxyoctadecanoic acid	HMDB0010736;HMDB0030979;HMDB0030980;HMDB0030981;HMDB0031127;HMDB0034074;HMDB0034297;HMDB0061650	Lipids and lipid-like molecules;Lipids and lipid-like molecules;Lipids and lipid-like molecules;Lipids and lipid-like molecules;Lipids and lipid-like molecules;Lipids and lipid-like molecules;Lipids and lipid-like molecules;Lipids and lipid-like molecules	-;-;-;-;-;-;C08365;-	-;-;-;-;-;-;-;-	5283005;3083831;361941;5312905;53656633;85548;5282942;0	5	2-Oxooctadecanoic_acid;Ricinoleic_acid;(6R,7S)-6,7-Epoxyoctadecanoic_acid;cis-9,10-Epoxystearic_acid;18-Hydroxyoleate	C00869;C08365;C13791;C19418;C19616
M300T345	300.264	5.74974	1409.77	600.851	610.463	460.336	638.088	1539.45	1055.71	672.017	1052.26	828.803	741.024	1220.43	450.361	791.164	578.458	466.726	-	-	3114	1	1	DErySphingosine	-	-	NA	NA	-	1	Perhexiline	HMDB0015207	Organoheterocyclic compounds	-	-	4746	0	-	-
M300T355	300.289	5.92431	4834.92	6439.74	5726.15	6612.86	6051.8	7407.58	1193.57	1124.14	1249.69	1315.09	1019.67	1280.19	6952.9	4683.99	6603	6320.38	-	-	10	1	1	DErySphingosine	-	-	NA	NA	-	12	Sphingosine;3-Dehydrosphinganine;Palmitoylethanolamide;Oleic acid;Elaidic acid;Ethyl 9-hexadecenoate;(E)-13-Octadecenoic acid;cis-Vaccenic acid;Vaccenic acid;(Z)-13-Octadecenoic acid;7Z-octadecenoic acid;Octadec-9-enoic Acid	HMDB0000252;HMDB0001480;HMDB0002100;HMDB0000207;HMDB0000573;HMDB0059871;HMDB0062218;HMDB0240219;HMDB0003231;HMDB0041480;HMDB0062242;HMDB0062703	Organic nitrogen compounds;Organic oxygen compounds;Organic acids and derivatives;Lipids and lipid-like molecules;Lipids and lipid-like molecules;Lipids and lipid-like molecules;Lipids and lipid-like molecules;Lipids and lipid-like molecules;Lipids and lipid-like molecules;Lipids and lipid-like molecules;Lipids and lipid-like molecules;Lipids and lipid-like molecules	C00319;C02934;C16512;C00712;C00712;-;-;-;C08367;-;-;-	SPHINGOSINE;DEHYDROSPHINGANINE;-;OLEATE-CPD;-;-;-;-;-;-;-;-	5353955;439853;4671;445639;445639;5364759;6161490;5282761;5281127;5312441;5282755;965	8	Sphingosine;3-Dehydrosphinganine;Palmitoylethanolamide;(9Z)-Octadecenoic_acid;(9E)-Octadecenoic_acid;(6Z)-Octadecenoic_acid;(11E)-Octadecenoic_acid;omega-Cycloheptylundecanoic_acid	C00319;C02934;C16512;C00712;C01712;C08363;C08367;C12103
M302T351	302.305	5.85363	48888.4	69475.3	59997.7	59562	62672	66944.9	40953.4	48364.7	40617.3	47885	46326.6	46032.7	66718	74337.2	67313.5	61173.2	[291][M]+	[M+H-COCH2]+ 343.311	10	1	1	D-erythro-Sphinganine	Organic nitrogen compounds	Organonitrogen compounds	HMDB0000269	C00836	-	5	Sphinganine;Stearic acid;Ethyl hexadecanoate;16-Methylheptadecanoic acid;Hexyl dodecanoate	HMDB0000269;HMDB0000827;HMDB0029811;HMDB0031066;HMDB0061946	Organic nitrogen compounds;Lipids and lipid-like molecules;Lipids and lipid-like molecules;Lipids and lipid-like molecules;Lipids and lipid-like molecules	C00836;C01530;-;-;-	-;STEARIC_ACID;-;-;-	91486;5281;12366;21859;94454	3	Sphinganine;Octadecanoic_acid;Isooctadecanoic_acid	C00836;C01530;C20356
M302T340	302.305	5.66556	23836.1	23123	22573.1	22404.7	23556.9	24188	19920.2	20392.5	21798	21276.5	18618.4	19386.5	28776.7	25174.2	27333.9	28459	-	-	2420	1	1	D-erythro-Sphinganine	Organic nitrogen compounds	Organonitrogen compounds	HMDB0000269	C00836	-	5	Sphinganine;Stearic acid;Ethyl hexadecanoate;16-Methylheptadecanoic acid;Hexyl dodecanoate	HMDB0000269;HMDB0000827;HMDB0029811;HMDB0031066;HMDB0061946	Organic nitrogen compounds;Lipids and lipid-like molecules;Lipids and lipid-like molecules;Lipids and lipid-like molecules;Lipids and lipid-like molecules	C00836;C01530;-;-;-	-;STEARIC_ACID;-;-;-	91486;5281;12366;21859;94454	3	Sphinganine;Octadecanoic_acid;Isooctadecanoic_acid	C00836;C01530;C20356
M303T274	303.049	4.56187	1115.59	937.214	1032.33	862.159	1141.28	953.854	3943.74	4272.06	4000.71	4509.06	4667.65	4270.55	2312.39	2119.41	2341.47	2369.45	-	-	4462	1	1	Quercetin	Phenylpropanoids and polyketides	Flavonoids	HMDB0005794	C00389	-	20	6,7-dihydroxy-3-(2,4,5-trihydroxyphenyl)-4H-chromen-4-one;2-(3,5-dihydroxyphenyl)-3,5,7-trihydroxy-4H-chromen-4-one;3,5,6,7-tetrahydroxy-2-(3-hydroxyphenyl)-4H-chromen-4-one;5,7-dihydroxy-2-(2,3,4-trihydroxyphenyl)-4H-chromen-4-one;5,7-dihydroxy-2-(2,4,5-trihydroxyphenyl)-4H-chromen-4-one;2-(3,5-dihydroxyphenyl)-5,6,7-trihydroxy-4H-chromen-4-one;5,7-dihydroxy-3-(2,3,4-trihydroxyphenyl)-4H-chromen…	HMDB0125010;HMDB0125206;HMDB0125217;HMDB0126016;HMDB0126017;HMDB0128214;HMDB0129351;HMDB0129357;HMDB0130175;HMDB0005794;HMDB0029620;HMDB0030796;HMDB0033264;HMDB0036632;HMDB0041687;HMDB0041689;HMDB0125361;HMDB0126095;HMDB0130127;HMDB0034681	Phenylpropanoids and polyketides;Phenylpropanoids and polyketides;Phenylpropanoids and polyketides;Phenylpropanoids and polyketides;Phenylpropanoids and polyketides;Phenylpropanoids and polyketides;Phenylpropanoids and polyketides;Phenylpropanoids and polyketides;Phenylpropanoids and polyketides;Phenylpropanoids and polyketides;Phenylpropanoids and polyketides;Phenylpropanoids and polyketides;Phe…	-;-;-;-;-;-;-;-;-;C00389;C10192;C10105;-;C10072;-;-;-;-;-;-	-;-;-;-;-;-;-;-;-;CPD-520;-;-;-;-;-;-;-;-;-;-	-;-;-;-;-;-;-;-;-;5280343;5281701;5281670;44257373;5281642;10733103;10542374;-;-;-;-	13	Quercetin;8-Hydroxykaempferol;2'-Hydroxypseudobaptigenin;Bracteatin;6-Hydroxykaempferol;6-Hydroxyluteolin;Hypolaetin;Isoetin;Morin;Robinetin;Tricetin;2-(4-Hydroxyphenyl)-5,6,7,8-tetrahydroxy-4H-1-benzopyran-4-one;5-Amino-4-chloro-2-(5-hydroxymuconoyl)-3(2H)-pyridazinone	C00389;C02806;C03662;C08577;C10068;C10072;C10078;C10079;C10105;C10177;C10192;C15031;C05155
M303T210	303.05	3.49797	841.834	736.761	747.952	771.109	660.32	821.969	34666.9	39506.5	32507.8	33307.5	32780.2	35634.7	16737.4	17271.5	18117.3	18440.7	[292][M]+	-	33	1	1	Delphinidin	Phenylpropanoids and polyketides	Flavonoids	HMDB0003074	C05908	-	21	6,7-dihydroxy-3-(2,4,5-trihydroxyphenyl)-4H-chromen-4-one;2-(3,5-dihydroxyphenyl)-3,5,7-trihydroxy-4H-chromen-4-one;3,5,6,7-tetrahydroxy-2-(3-hydroxyphenyl)-4H-chromen-4-one;5,7-dihydroxy-2-(2,3,4-trihydroxyphenyl)-4H-chromen-4-one;5,7-dihydroxy-2-(2,4,5-trihydroxyphenyl)-4H-chromen-4-one;2-(3,5-dihydroxyphenyl)-5,6,7-trihydroxy-4H-chromen-4-one;5,7-dihydroxy-3-(2,3,4-trihydroxyphenyl)-4H-chromen…	HMDB0125010;HMDB0125206;HMDB0125217;HMDB0126016;HMDB0126017;HMDB0128214;HMDB0129351;HMDB0129357;HMDB0130175;HMDB0005794;HMDB0029620;HMDB0030796;HMDB0033264;HMDB0036632;HMDB0041687;HMDB0041689;HMDB0125361;HMDB0014802;HMDB0126095;HMDB0130127;HMDB0034681	Phenylpropanoids and polyketides;Phenylpropanoids and polyketides;Phenylpropanoids and polyketides;Phenylpropanoids and polyketides;Phenylpropanoids and polyketides;Phenylpropanoids and polyketides;Phenylpropanoids and polyketides;Phenylpropanoids and polyketides;Phenylpropanoids and polyketides;Phenylpropanoids and polyketides;Phenylpropanoids and polyketides;Phenylpropanoids and polyketides;Phe…	-;-;-;-;-;-;-;-;-;C00389;C10192;C10105;-;C10072;-;-;-;C12616;-;-;-	-;-;-;-;-;-;-;-;-;CPD-520;-;-;-;-;-;-;-;-;-;-;-	-;-;-;-;-;-;-;-;-;5280343;5281701;5281670;44257373;5281642;10733103;10542374;-;9047;-;-;-	15	Quercetin;8-Hydroxykaempferol;2'-Hydroxypseudobaptigenin;Bracteatin;6-Hydroxykaempferol;6-Hydroxyluteolin;Hypolaetin;Isoetin;Morin;Robinetin;Tricetin;2-(4-Hydroxyphenyl)-5,6,7,8-tetrahydroxy-4H-1-benzopyran-4-one;Sulfamonomethoxine;Sulfamethopyrazine;5-Amino-4-chloro-2-(5-hydroxymuconoyl)-3(2H)-pyridazinone	C00389;C02806;C03662;C08577;C10068;C10072;C10078;C10079;C10105;C10177;C10192;C15031;C12540;C12616;C05155
M304T454	304.26	7.56287	9759.04	3917.82	11789.1	3829.16	7465.46	8461.65	1729.29	5940.48	2177.84	2997.4	1849.17	3553.1	5986.13	6969.78	6026.69	7548.68	-	-	407	1	1	Fenpropimorph	Benzenoids	Benzene and substituted derivatives	HMDB0037270	NA	-	1	Oleamide	HMDB0002117	Lipids and lipid-like molecules	C19670	CPD6666-1	5283387	2	Dodemorph;Oleamide	C18786;C19670
M306T56	306.048	0.928275	6082.69	5790.98	6199.02	6254.24	5500.94	6149.07	1074.51	511.89	1289.47	657.829	1346.26	685.629	2791.57	3650.67	3440.97	3001.05	-	[M+K+HCOOH]+ 221.089	19	1	1	Cytidine-3',5'-cyclicmonophosphate	Organic oxygen compounds	Organooxygen compounds	NA	NA	-	9	Aldehydo-N-acetyl-D-mannosamine;N-Acetylgalactosamine;N-Acetyl-D-glucosamine;Beta-N-Acetylglucosamine;N-Acetyl-b-D-galactosamine;N-Acetylmannosamine;Avenic acid B;N-Acetylmannosamine-6P;Aldehydo-N-acetyl-D-glucosamine	HMDB0062724;HMDB0000212;HMDB0000215;HMDB0000803;HMDB0000853;HMDB0001129;HMDB0038751;HMDB0062500;HMDB0062641	Organic oxygen compounds;Organic oxygen compounds;Organic oxygen compounds;Organic oxygen compounds;Organic oxygen compounds;Organic oxygen compounds;Organic acids and derivatives;Organic oxygen compounds;Organic oxygen compounds	-;C01074;C00140;C03878;C05021;C00645;-;-;-	-;N-ACETYL-D-GLUCOSAMINE;N-acetyl-D-glucosamine;-;-;N-ACETYL-D-MANNOSAMINE;-;-;-	22952041;84265;439174;24139;440552;11096158;-;65150;1738118	13	N-Acetyl-D-glucosamine;N-Acetyl-D-mannosamine;N-Acetyl-D-galactosamine;N-Acetylhexosamine;N-Acetyl-D-hexosamine;N-Acetyl-beta-D-glucosamine;N-Acetyl-beta-D-galactosamine;N-Acetyl-alpha-D-glucosamine;N-Acetyl-L-altrosamine;N-Acetyl-D-allosamine;N-Acetyl-D-gulosamine;N-Acetyl-L-idosamine;N-Acetyl-D-talosamine	C00140;C00645;C01132;C02711;C03136;C03878;C05021;C20328;C21036;C21039;C21049;C21052;C21061
M307T376	307.188	6.27233	6428.17	4489	6947.76	7222.61	4235.29	4814.13	4027.89	6398.12	4057.14	4013.06	3999.7	4116.58	5267.15	4884.34	4320.77	6865.51	-	-	4185	1	1	Koumine	Organoheterocyclic compounds	Indoles and derivatives	NA	NA	-	4	5'-Carboxy-gamma-chromanol;Capsiate;3-Methylglutarylcarnitine;O-Adipoylcarnitine	HMDB0012799;HMDB0034780;HMDB0000552;HMDB0061677	Organoheterocyclic compounds;Benzenoids;Lipids and lipid-like molecules;Lipids and lipid-like molecules	-;C20203;-;-	-;-;-;-	53481525;9839519;128145;-	4	Compactin_diol_lactone;Di-n-pentyl_phthalate;Capsiate;(10S)-Juvenile_hormone_III_diol	C14183;C14300;C20203;C16505
M307T411	307.263	6.84715	6984.23	6104.23	5664.38	5588.61	6257.57	5706.67	1404.64	2492.89	1590.04	1769.32	1125.26	1765.05	3904.18	4606.43	4056	3856.32	-	-	3525	1	1	9Z,11E,13E-Octadecatrienoic acid ethyl ester	-	-	NA	NA	-	9	8,11,14-Eicosatrienoic acid;5,8,11-Eicosatrienoic acid ;Sciadonic acid;Sagittariol;11,14,17-Eicosatrienoic acid;Stearic acid;Ethyl hexadecanoate;16-Methylheptadecanoic acid;Hexyl dodecanoate	HMDB0002925;HMDB0010378;HMDB0031058;HMDB0036835;HMDB0060039;HMDB0000827;HMDB0029811;HMDB0031066;HMDB0061946	Lipids and lipid-like molecules;Lipids and lipid-like molecules;Lipids and lipid-like molecules;Lipids and lipid-like molecules;Lipids and lipid-like molecules;Lipids and lipid-like molecules;Lipids and lipid-like molecules;Lipids and lipid-like molecules;Lipids and lipid-like molecules	C03242;-;-;-;C16522;C01530;-;-;-	CPD-7196;-;-;-;-;STEARIC_ACID;-;-;-	5280581;5312531;-;-;5312529;5281;12366;21859;94454	10	(8Z,11Z,14Z)-Icosatrienoic_acid;2,7,11-Cembratrien-4,6-diol;Plaunotol;2alpha-Methyl-5alpha-androstane-3alpha,17beta-diol;2alpha-Methyl-5alpha-androstane-3beta,17beta-diol;17alpha-Methyl-5alpha-androstane-3alpha,17beta-diol;17-Methyl-5alpha-androstane-11beta,17beta-diol;Icosatrienoic_acid;Octadecanoic_acid;Isooctadecanoic_acid	C03242;C09072;C13273;C14882;C15058;C15376;C15399;C16522;C01530;C20356
M308T289	308.17	4.81907	1494.21	1893.27	1534.99	1597.17	1821.87	1776.72	1594.86	1490.88	1217.69	1395.11	1339.22	1385.01	1656.49	1655.87	1549.95	1638.79	-	-	7881	1	1	Methanone, (1-butyl-1H-indol-3-yl)(4-methoxyphenyl)-	Benzenoids	Benzene and substituted derivatives	NA	NA	-	2	Trimethoprim;Benomyl	HMDB0014583;HMDB0031767	Benzenoids;Organoheterocyclic compounds	C01965;C10896	-;-	5578;28780	2	Trimethoprim;Benomyl	C01965;C10896
M308T269	308.222	4.48789	17673.2	14481.7	16005.4	14451.3	14990.1	15931.6	489.91	324.92	361.061	455.255	409.831	450.386	9407.09	8022.83	6885.37	6512.18	-	-	98	1	1	Gabapentin related compound D	-	-	NA	NA	-	5	Betaxolol;Dihydrocapsaicin;Myristoylglycine;(9Z,11E,13E,15Z)-4-Oxo-9,11,13,15-octadecatetraenoic acid;Octyl 4-methoxycinnamic acid	HMDB0014341;HMDB0038457;HMDB0013250;HMDB0031098;HMDB0061861	Benzenoids;Benzenoids;Organic acids and derivatives;Lipids and lipid-like molecules;Phenylpropanoids and polyketides	C06849;C16952;-;-;-	-;-;-;-;-	2369;107982;72348;-;-	4	Betaxolol;Amprotropine;Dihydrocapsaicin;ML-236C	C06849;C11760;C16952;C14043
M308T256	308.221	4.27112	3048.63	2458.04	2742.27	2520.94	2610.71	2802.56	330.155	250.646	419.327	308.807	345.23	432.081	1860.39	1288.64	1336.66	1369.04	-	-	5266	1	1	Gabapentin related compound D	-	-	NA	NA	-	5	Betaxolol;Dihydrocapsaicin;Myristoylglycine;(9Z,11E,13E,15Z)-4-Oxo-9,11,13,15-octadecatetraenoic acid;Octyl 4-methoxycinnamic acid	HMDB0014341;HMDB0038457;HMDB0013250;HMDB0031098;HMDB0061861	Benzenoids;Benzenoids;Organic acids and derivatives;Lipids and lipid-like molecules;Phenylpropanoids and polyketides	C06849;C16952;-;-;-	-;-;-;-;-	2369;107982;72348;-;-	4	Betaxolol;Amprotropine;Dihydrocapsaicin;ML-236C	C06849;C11760;C16952;C14043
M308T462	308.294	7.69177	37795.8	12491.7	37549.1	12771.4	28270.7	26594.3	9236.51	11778.9	8926.09	12059.8	11449.8	9745.51	18155.1	18319	18552.6	19451.8	[300][M]+	-	5448	1	1	(3S,6E,10E)-1,6,10,14-Phytatetraen-3-ol	Lipids and lipid-like molecules	Prenol lipids	HMDB0035083	null	-	5	(3S,6E,10E)-1,6,10,14-Phytatetraen-3-ol;8alpha-13(16),14-Labdadien-8-ol;(ent-16alpha)-16-Kauranol;18-Deoxysagittarol;Serratol	HMDB0035083;HMDB0035276;HMDB0036723;HMDB0036834;HMDB0039827	Lipids and lipid-like molecules;Lipids and lipid-like molecules;Lipids and lipid-like molecules;Lipids and lipid-like molecules;Lipids and lipid-like molecules	-;-;-;-;-	-;-;-;-;-	-;5168698;623309;-;-	12	Geranylgeraniol;Aphidicolan-16beta-ol;5alpha-Androstane-2alpha-methyl-17beta-ol;Phyllocladan-16alpha-ol;Tuberculosinol;(13S)-Isotuberculosinol;(13E)-Labda-7,13-dien-15-ol;cis-Abienol;(E,E)-Geranyllinalool;Cyclooctat-9-en-7-ol;(R)-Nephthenol;(1S,4E,8E,12E)-2,2,5,9,13-Pentamethylcyclopentadeca-4,8,12-trien-1-ol	C09094;C11890;C15316;C19817;C19963;C19964;C20158;C20481;C20681;C20834;C20923;C20924
M309T348	309.131	5.7972	2792.59	2989.1	3308.36	3860.63	2870.71	3415.67	2670.95	2783.17	2790.48	2834.5	2586.87	2748.95	3027.4	2785	2554.79	2812.68	[302][M]+	-	152	1	1	Nifenazone	-	-	NA	NA	-	2	8-Acetylegelolide;Mono-(2-ethyl-5-carboxypentyl) phthalate	HMDB0037772;HMDB0094647	Organoheterocyclic compounds;Benzenoids	-;-	-;-	-;-	5	14-Dihydroxycornestin;Monocerin;2,7-Anhydro-alpha-N-acetylneuraminic_acid;2-Deoxy-2,3-dehydro-N-acetylneuraminic_acid;Sarmentosin_epoxide	C08483;C09953;C04521;C04580;C08341
M310T194	310.164	3.2261	1465.78	1237.5	1296.45	1460.9	1477.5	1174.07	1129.15	1323.58	974.593	1361.45	1128.14	1265.9	957.476	1261.48	897.752	1096.06	-	-	6326	1	1	Sinapoylcholine	Phenylpropanoids and polyketides	Cinnamic acids and derivatives	HMDB0029379	C00933	-	7	Metixene;N,O-Bis- (trimethylsilyl)phenylalanine;Histidinyl-Histidine;Mono-(2-ethyl-5-oxohexyl) phthalate;11,12-Dimethoxydihydrokawain;Coriandrone A;Coriandrone B	HMDB0014484;HMDB0094675;HMDB0028887;HMDB0094645;HMDB0030767;HMDB0037774;HMDB0037775	Organoheterocyclic compounds;Organic acids and derivatives;Organic acids and derivatives;Benzenoids;Phenylpropanoids and polyketides;Organoheterocyclic compounds;Organoheterocyclic compounds	-;-;-;-;-;-;-	-;-;-;-;-;-;-	4167;-;-;-;592220;-;-	2	Fulvine;SB_206553	C10304;C11740
M310T385	310.31	6.4128	234696	109421	151992	11855	156024	132607	471994	184718	487712	193149	406527	387632	1951.72	255517	109363	133518	[309][M]+	-	2134	1	1	Geranylcitronellol	Lipids and lipid-like molecules	Prenol lipids	HMDB0032147	null	-	2	N-Hexadecanoylpyrrolidine;Geranylcitronellol	HMDB0032740;HMDB0032147	Organoheterocyclic compounds;Lipids and lipid-like molecules	-;-	-;-	247220;5365870	0	-	-
M311T329	311.221	5.48638	259097	267408	248407	266850	256417	253156	17561.2	19076.8	14327.5	17325.6	15811.3	16975.8	133507	139942	129328	127846	[313][M]+	[M+H-H20]+ 328.222	20	1	1	9-Oxo-11-(3-pentyl-2-oxiranyl)-10E-undecenoic acid	-	-	NA	NA	-	11	12(13)Ep-9-KODE;(9Z,11R,12S,13S,15Z)-12,13-Epoxy-11-hydroxy-9,15-octadecadienoic acid;Sterebin A;Auxin b;MG(a-13:0/0:0/0:0)[rac];MG(0:0/a-13:0/0:0)[rac];MG(13:0/0:0/0:0);MG(0:0/13:0/0:0);MG(0:0/i-13:0/0:0);(S)-10,16-Dihydroxyhexadecanoic acid;Undecanoylcholine	HMDB0013623;HMDB0033505;HMDB0035337;HMDB0038484;HMDB0072841;HMDB0072843;HMDB0072845;HMDB0072861;HMDB0072870;HMDB0037798;HMDB0013322	Lipids and lipid-like molecules;Lipids and lipid-like molecules;Lipids and lipid-like molecules;Lipids and lipid-like molecules;Lipids and lipid-like molecules;Lipids and lipid-like molecules;Lipids and lipid-like molecules;Lipids and lipid-like molecules;Lipids and lipid-like molecules;Lipids and lipid-like molecules;Organic nitrogen compounds	-;-;-;-;-;-;-;-;-;C08285;-	-;-;-;-;-;-;-;-;-;-;-	5283007;-;-;103739;-;-;-;-;-;441449;53481666	9	13(S)-HPOT;(9Z,12Z,15Z)-(7S,8S)-Dihydroxyoctadeca-9,12,15-trienoic_acid;Dihydroalbocycline;9(S)-HPOT;2(R)-HPOT;(9R,10E,12Z,15Z)-9-Hydroperoxyoctadeca-10,12,15-trienoate;(8E,10S,12Z,15Z)-10-Hydroperoxyoctadeca-8,12,15-trienoate;10,16-Dihydroxyhexadecanoic_acid;Amitraz	C04785;C07357;C15753;C16321;C16341;C19936;C20704;C08285;C10995
M311T347	311.221	5.77744	296471	360520	327667	343920	337065	324236	9764.39	12677.9	9758.79	10580.2	10790.7	9846.28	193854	166305	181297	177455	[314][M]+	[M+H-H20]+ 328.225	12	1	1	9-Oxo-11-(3-pentyl-2-oxiranyl)-10E-undecenoic acid	-	-	NA	NA	-	11	12(13)Ep-9-KODE;(9Z,11R,12S,13S,15Z)-12,13-Epoxy-11-hydroxy-9,15-octadecadienoic acid;Sterebin A;Auxin b;MG(a-13:0/0:0/0:0)[rac];MG(0:0/a-13:0/0:0)[rac];MG(13:0/0:0/0:0);MG(0:0/13:0/0:0);MG(0:0/i-13:0/0:0);(S)-10,16-Dihydroxyhexadecanoic acid;Undecanoylcholine	HMDB0013623;HMDB0033505;HMDB0035337;HMDB0038484;HMDB0072841;HMDB0072843;HMDB0072845;HMDB0072861;HMDB0072870;HMDB0037798;HMDB0013322	Lipids and lipid-like molecules;Lipids and lipid-like molecules;Lipids and lipid-like molecules;Lipids and lipid-like molecules;Lipids and lipid-like molecules;Lipids and lipid-like molecules;Lipids and lipid-like molecules;Lipids and lipid-like molecules;Lipids and lipid-like molecules;Lipids and lipid-like molecules;Organic nitrogen compounds	-;-;-;-;-;-;-;-;-;C08285;-	-;-;-;-;-;-;-;-;-;-;-	5283007;-;-;103739;-;-;-;-;-;441449;53481666	9	13(S)-HPOT;(9Z,12Z,15Z)-(7S,8S)-Dihydroxyoctadeca-9,12,15-trienoic_acid;Dihydroalbocycline;9(S)-HPOT;2(R)-HPOT;(9R,10E,12Z,15Z)-9-Hydroperoxyoctadeca-10,12,15-trienoate;(8E,10S,12Z,15Z)-10-Hydroperoxyoctadeca-8,12,15-trienoate;10,16-Dihydroxyhexadecanoic_acid;Amitraz	C04785;C07357;C15753;C16321;C16341;C19936;C20704;C08285;C10995
M311T363	311.221	6.05296	66303	66693.4	63506.1	62499.9	67801.7	68064.6	6223.36	7101.25	7123.97	7361.8	6521.82	6436.47	42179	38023.3	33929.3	39081.7	[315][M]+	-	562	1	1	9-Oxo-11-(3-pentyl-2-oxiranyl)-10E-undecenoic acid	-	-	NA	NA	-	11	12(13)Ep-9-KODE;(9Z,11R,12S,13S,15Z)-12,13-Epoxy-11-hydroxy-9,15-octadecadienoic acid;Sterebin A;Auxin b;MG(a-13:0/0:0/0:0)[rac];MG(0:0/a-13:0/0:0)[rac];MG(13:0/0:0/0:0);MG(0:0/13:0/0:0);MG(0:0/i-13:0/0:0);(S)-10,16-Dihydroxyhexadecanoic acid;Undecanoylcholine	HMDB0013623;HMDB0033505;HMDB0035337;HMDB0038484;HMDB0072841;HMDB0072843;HMDB0072845;HMDB0072861;HMDB0072870;HMDB0037798;HMDB0013322	Lipids and lipid-like molecules;Lipids and lipid-like molecules;Lipids and lipid-like molecules;Lipids and lipid-like molecules;Lipids and lipid-like molecules;Lipids and lipid-like molecules;Lipids and lipid-like molecules;Lipids and lipid-like molecules;Lipids and lipid-like molecules;Lipids and lipid-like molecules;Organic nitrogen compounds	-;-;-;-;-;-;-;-;-;C08285;-	-;-;-;-;-;-;-;-;-;-;-	5283007;-;-;103739;-;-;-;-;-;441449;53481666	9	13(S)-HPOT;(9Z,12Z,15Z)-(7S,8S)-Dihydroxyoctadeca-9,12,15-trienoic_acid;Dihydroalbocycline;9(S)-HPOT;2(R)-HPOT;(9R,10E,12Z,15Z)-9-Hydroperoxyoctadeca-10,12,15-trienoate;(8E,10S,12Z,15Z)-10-Hydroperoxyoctadeca-8,12,15-trienoate;10,16-Dihydroxyhexadecanoic_acid;Amitraz	C04785;C07357;C15753;C16321;C16341;C19936;C20704;C08285;C10995
M311T391	311.221	6.51198	27059	48253.6	29407.1	29445.2	25741.2	28784.7	6893.43	3004.91	3372.95	3226.93	3217.17	3295.72	14032	22356.3	14354.5	14583.7	[316][M]+	[M+H]+ 310.214	2111	1	1	9-Oxo-11-(3-pentyl-2-oxiranyl)-10E-undecenoic acid	-	-	NA	NA	-	11	12(13)Ep-9-KODE;(9Z,11R,12S,13S,15Z)-12,13-Epoxy-11-hydroxy-9,15-octadecadienoic acid;Sterebin A;Auxin b;MG(a-13:0/0:0/0:0)[rac];MG(0:0/a-13:0/0:0)[rac];MG(13:0/0:0/0:0);MG(0:0/13:0/0:0);MG(0:0/i-13:0/0:0);(S)-10,16-Dihydroxyhexadecanoic acid;Undecanoylcholine	HMDB0013623;HMDB0033505;HMDB0035337;HMDB0038484;HMDB0072841;HMDB0072843;HMDB0072845;HMDB0072861;HMDB0072870;HMDB0037798;HMDB0013322	Lipids and lipid-like molecules;Lipids and lipid-like molecules;Lipids and lipid-like molecules;Lipids and lipid-like molecules;Lipids and lipid-like molecules;Lipids and lipid-like molecules;Lipids and lipid-like molecules;Lipids and lipid-like molecules;Lipids and lipid-like molecules;Lipids and lipid-like molecules;Organic nitrogen compounds	-;-;-;-;-;-;-;-;-;C08285;-	-;-;-;-;-;-;-;-;-;-;-	5283007;-;-;103739;-;-;-;-;-;441449;53481666	9	13(S)-HPOT;(9Z,12Z,15Z)-(7S,8S)-Dihydroxyoctadeca-9,12,15-trienoic_acid;Dihydroalbocycline;9(S)-HPOT;2(R)-HPOT;(9R,10E,12Z,15Z)-9-Hydroperoxyoctadeca-10,12,15-trienoate;(8E,10S,12Z,15Z)-10-Hydroperoxyoctadeca-8,12,15-trienoate;10,16-Dihydroxyhexadecanoic_acid;Amitraz	C04785;C07357;C15753;C16321;C16341;C19936;C20704;C08285;C10995
M312T295	312.253	4.92047	6795.03	5917.9	6227.63	5382.31	6377.98	6195.03	1024.98	1297.42	1284.94	1136.46	1424.68	1453.46	3395.1	3282.94	3357.08	3310.13	[317][M]+	-	7778	1	1	13-Keto-9Z,11E-octadecadienoic acid	Lipids and lipid-like molecules	Fatty Acyls	HMDB0004668	C14765	-	25	1,17-Diamino-4,9,13-triazaheptadecane;13-OxoODE;9-OxoODE;A-12(13)-EpODE;13-HOTE;15(16)-EpODE;9(10)-EpODE;9-HOTE;17-Hydroxylinolenic acid;10-Oxo-11-octadecen-13-olide;Squamostanal A;15,16-Epoxy-9,12-octadecadienoic acid;(2'E,4'Z,8E)-Colneleic acid;12,13-Epoxy-9,15-octadecadienoic acid;2-Hydroxylinolenic acid;(9S,10E,12Z,15Z)-9-Hydroxy-10,12,15-octadecatrienoic acid;(9Z,12Z,14E)-16-Hydroxy-9,12,14-…	HMDB0039492;HMDB0004668;HMDB0004669;HMDB0010200;HMDB0010203;HMDB0010206;HMDB0010220;HMDB0010224;HMDB0011108;HMDB0029786;HMDB0029969;HMDB0030950;HMDB0030995;HMDB0031088;HMDB0031103;HMDB0031934;HMDB0034586;HMDB0036832;HMDB0039603;HMDB0061644;HMDB0062288;HMDB0112093;HMDB0112099;HMDB0112102;HMDB0112103	Organic nitrogen compounds;Lipids and lipid-like molecules;Lipids and lipid-like molecules;Lipids and lipid-like molecules;Lipids and lipid-like molecules;Lipids and lipid-like molecules;Lipids and lipid-like molecules;Lipids and lipid-like molecules;Lipids and lipid-like molecules;Phenylpropanoids and polyketides;Lipids and lipid-like molecules;Lipids and lipid-like molecules;Lipids and lipid-li…	-;C14765;C14766;-;-;-;-;-;C16346;-;-;-;C19827;-;-;-;-;-;-;-;-;-;-;-;-	-;-;-;-;-;-;-;-;-;-;-;-;-;-;-;-;-;-;-;-;-;-;-;-;-	10265329;6446027;9839084;16061061;10469728;16061062;16061060;53480359;10708957;9882599;-;-;6441681;-;-;13917187;13917179;-;13963863;-;16061065;-;-;-;-	11	(9Z)-(13S)-12,13-Epoxyoctadeca-9,11-dienoic_acid;8-[(1R,2R)-3-Oxo-2-{(Z)-pent-2-enyl}cyclopentyl]octanoate;8-(5-Hexyl-furan-2-yl)-octanoic_acid;13-OxoODE;9-OxoODE;13(S)-HOT;9(S)-HOT;2(R)-HOT;17-Hydroxylinolenic_acid;Juvenile_hormone_I;Colneleate	C04594;C04780;C13798;C14765;C14766;C16316;C16326;C16342;C16346;C19613;C19827
M313T375	313.237	6.2531	415663	428182	260374	308328	292106	295659	27928	30836.4	24866.2	32193	27638.5	29422.4	161618	163859	151645	157408	[322][M]+	-	1351	1	1	9,10-DiHODE	Lipids and lipid-like molecules	Fatty Acyls	HMDB0010221	null	-	9	11-HpODE;(10E,12Z)-(9S)-9-Hydroperoxyoctadeca-10,12-dienoic acid;13-L-Hydroperoxylinoleic acid;8(R)-Hydroperoxylinoleic acid;9(S)-HPODE;12,13-DiHODE;15,16-DiHODE;9,10-DiHODE;(卤)-(E)-13-Hydroxy-10-oxo-11-octadecenoic acid	HMDB0062281;HMDB0062434;HMDB0003871;HMDB0004706;HMDB0006940;HMDB0010201;HMDB0010208;HMDB0010221;HMDB0040900	Lipids and lipid-like molecules;Lipids and lipid-like molecules;Lipids and lipid-like molecules;Lipids and lipid-like molecules;Lipids and lipid-like molecules;Lipids and lipid-like molecules;Lipids and lipid-like molecules;Lipids and lipid-like molecules;Lipids and lipid-like molecules	C07338;C14827;C04717;C14831;C14827;-;-;-;-	-;-;-;-;-;-;-;-;-	5281026;9548877;5280720;6438758;6439847;16061067;16061068;16061066;5283009	12	(9Z,11E)-(13S)-13-Hydroperoxyoctadeca-9,11-dienoic_acid;(9Z,12Z)-(11S)-11-Hydroperoxyoctadeca-9,12-dienoic_acid;(7S,8S)-DiHODE;9(S)-HPODE;8(R)-HPODE;12,13-Epoxy-9-hydroxy-10-octadecenoate;9,10-Epoxy-13-hydroxy-11-octadecenoate;9,10-12,13-Diepoxyoctadecanoate;Octadec-9-ene-1,18-dioic-acid;(8E,10R,12Z)-10-Hydroperoxy-8,12-octadecadienoate;5S,8R-DiHODE;(8E,10S,12Z)-10-Hydroperoxyoctadeca-8,12-dienoa…	C04717;C07338;C07354;C14827;C14831;C14832;C14834;C14836;C19618;C19937;C20186;C20703
M313T342	313.237	5.70528	141435	127614	120456	135985	129006	114589	6396.99	6149.11	5225.49	6673.56	6377.34	5880.27	68367.1	71924.4	63311.1	67488.3	[323][M]+	-	847	1	1	9,10-DiHODE	Lipids and lipid-like molecules	Fatty Acyls	HMDB0010221	null	-	9	11-HpODE;(10E,12Z)-(9S)-9-Hydroperoxyoctadeca-10,12-dienoic acid;13-L-Hydroperoxylinoleic acid;8(R)-Hydroperoxylinoleic acid;9(S)-HPODE;12,13-DiHODE;15,16-DiHODE;9,10-DiHODE;(卤)-(E)-13-Hydroxy-10-oxo-11-octadecenoic acid	HMDB0062281;HMDB0062434;HMDB0003871;HMDB0004706;HMDB0006940;HMDB0010201;HMDB0010208;HMDB0010221;HMDB0040900	Lipids and lipid-like molecules;Lipids and lipid-like molecules;Lipids and lipid-like molecules;Lipids and lipid-like molecules;Lipids and lipid-like molecules;Lipids and lipid-like molecules;Lipids and lipid-like molecules;Lipids and lipid-like molecules;Lipids and lipid-like molecules	C07338;C14827;C04717;C14831;C14827;-;-;-;-	-;-;-;-;-;-;-;-;-	5281026;9548877;5280720;6438758;6439847;16061067;16061068;16061066;5283009	12	(9Z,11E)-(13S)-13-Hydroperoxyoctadeca-9,11-dienoic_acid;(9Z,12Z)-(11S)-11-Hydroperoxyoctadeca-9,12-dienoic_acid;(7S,8S)-DiHODE;9(S)-HPODE;8(R)-HPODE;12,13-Epoxy-9-hydroxy-10-octadecenoate;9,10-Epoxy-13-hydroxy-11-octadecenoate;9,10-12,13-Diepoxyoctadecanoate;Octadec-9-ene-1,18-dioic-acid;(8E,10R,12Z)-10-Hydroperoxy-8,12-octadecadienoate;5S,8R-DiHODE;(8E,10S,12Z)-10-Hydroperoxyoctadeca-8,12-dienoa…	C04717;C07338;C07354;C14827;C14831;C14832;C14834;C14836;C19618;C19937;C20186;C20703
M313T356	313.237	5.9359	113200	116687	105275	114458	114448	142087	9116.31	10590.9	8502.38	9878.82	10552.1	10495.2	70280	64056.8	64537.3	61725.7	[324][M]+	-	10	1	1	9,10-DiHODE	Lipids and lipid-like molecules	Fatty Acyls	HMDB0010221	null	-	9	11-HpODE;(10E,12Z)-(9S)-9-Hydroperoxyoctadeca-10,12-dienoic acid;13-L-Hydroperoxylinoleic acid;8(R)-Hydroperoxylinoleic acid;9(S)-HPODE;12,13-DiHODE;15,16-DiHODE;9,10-DiHODE;(卤)-(E)-13-Hydroxy-10-oxo-11-octadecenoic acid	HMDB0062281;HMDB0062434;HMDB0003871;HMDB0004706;HMDB0006940;HMDB0010201;HMDB0010208;HMDB0010221;HMDB0040900	Lipids and lipid-like molecules;Lipids and lipid-like molecules;Lipids and lipid-like molecules;Lipids and lipid-like molecules;Lipids and lipid-like molecules;Lipids and lipid-like molecules;Lipids and lipid-like molecules;Lipids and lipid-like molecules;Lipids and lipid-like molecules	C07338;C14827;C04717;C14831;C14827;-;-;-;-	-;-;-;-;-;-;-;-;-	5281026;9548877;5280720;6438758;6439847;16061067;16061068;16061066;5283009	12	(9Z,11E)-(13S)-13-Hydroperoxyoctadeca-9,11-dienoic_acid;(9Z,12Z)-(11S)-11-Hydroperoxyoctadeca-9,12-dienoic_acid;(7S,8S)-DiHODE;9(S)-HPODE;8(R)-HPODE;12,13-Epoxy-9-hydroxy-10-octadecenoate;9,10-Epoxy-13-hydroxy-11-octadecenoate;9,10-12,13-Diepoxyoctadecanoate;Octadec-9-ene-1,18-dioic-acid;(8E,10R,12Z)-10-Hydroperoxy-8,12-octadecadienoate;5S,8R-DiHODE;(8E,10S,12Z)-10-Hydroperoxyoctadeca-8,12-dienoa…	C04717;C07338;C07354;C14827;C14831;C14832;C14834;C14836;C19618;C19937;C20186;C20703
M313T329	313.237	5.49026	97819.4	97678.4	86692.6	100689	94652.3	96874.4	3522.47	3627.86	3353.51	3498.27	3551.76	3724.21	46956.5	47281.8	44895.8	42983.4	[313][M+2]+	-	20	1	1	9,10-DiHODE	Lipids and lipid-like molecules	Fatty Acyls	HMDB0010221	null	-	9	11-HpODE;(10E,12Z)-(9S)-9-Hydroperoxyoctadeca-10,12-dienoic acid;13-L-Hydroperoxylinoleic acid;8(R)-Hydroperoxylinoleic acid;9(S)-HPODE;12,13-DiHODE;15,16-DiHODE;9,10-DiHODE;(卤)-(E)-13-Hydroxy-10-oxo-11-octadecenoic acid	HMDB0062281;HMDB0062434;HMDB0003871;HMDB0004706;HMDB0006940;HMDB0010201;HMDB0010208;HMDB0010221;HMDB0040900	Lipids and lipid-like molecules;Lipids and lipid-like molecules;Lipids and lipid-like molecules;Lipids and lipid-like molecules;Lipids and lipid-like molecules;Lipids and lipid-like molecules;Lipids and lipid-like molecules;Lipids and lipid-like molecules;Lipids and lipid-like molecules	C07338;C14827;C04717;C14831;C14827;-;-;-;-	-;-;-;-;-;-;-;-;-	5281026;9548877;5280720;6438758;6439847;16061067;16061068;16061066;5283009	12	(9Z,11E)-(13S)-13-Hydroperoxyoctadeca-9,11-dienoic_acid;(9Z,12Z)-(11S)-11-Hydroperoxyoctadeca-9,12-dienoic_acid;(7S,8S)-DiHODE;9(S)-HPODE;8(R)-HPODE;12,13-Epoxy-9-hydroxy-10-octadecenoate;9,10-Epoxy-13-hydroxy-11-octadecenoate;9,10-12,13-Diepoxyoctadecanoate;Octadec-9-ene-1,18-dioic-acid;(8E,10R,12Z)-10-Hydroperoxy-8,12-octadecadienoate;5S,8R-DiHODE;(8E,10S,12Z)-10-Hydroperoxyoctadeca-8,12-dienoa…	C04717;C07338;C07354;C14827;C14831;C14832;C14834;C14836;C19618;C19937;C20186;C20703
M315T55	315.128	0.917792	1065.76	1212.03	1085.53	943.519	856.813	893.33	5500.37	4948.32	4849.49	4967.96	4951.67	5512.67	2987.36	2997.44	2709.28	2703.91	-	[M+H-CO]+ 342.118	19	1	1	5'-Methylthioadenosine	Nucleosides, nucleotides, and analogues	5'-deoxyribonucleosides	HMDB0001173	C00170	-	28	6-({[3,4,5-trihydroxy-6-(hydroxymethyl)oxan-2-yl]oxy}methyl)oxane-2,3,4,5-tetrol;Melibiose;Cellobiose;D-Maltose;Alpha-Lactose;Sucrose;Lactulose;Trehalose;Isomaltose;Galactinol;3-b-Galactopyranosyl glucose;Epimelibiose;Turanose;Kojibiose;Neotrehalose;Sakebiose;Inulobiose;Galabiose;Maltulose;Mannobiose;DEAE-cellulose;Allolactose;Glucinol;Trehalulose;Fagopyritol A1;beta-Lactose;Glucose-1,3-mannose o…	HMDB0133305;HMDB0000048;HMDB0000055;HMDB0000163;HMDB0000186;HMDB0000258;HMDB0000740;HMDB0000975;HMDB0002923;HMDB0005826;HMDB0006603;HMDB0006792;HMDB0011740;HMDB0011742;HMDB0029880;HMDB0029882;HMDB0029898;HMDB0029902;HMDB0029919;HMDB0029933;HMDB0033368;HMDB0038489;HMDB0039237;HMDB0039727;HMDB0039876;HMDB0041627;HMDB0060068;HMDB0125600	Unknow;Organic oxygen compounds;Organic oxygen compounds;Organic oxygen compounds;Organic oxygen compounds;Organic oxygen compounds;Organic oxygen compounds;Organic oxygen compounds;Organic oxygen compounds;Organic oxygen compounds;Lipids and lipid-like molecules;Organic oxygen compounds;Lipids and lipid-like molecules;Lipids and lipid-like molecules;Organic oxygen compounds;Organic oxygen compou…	-;C05402;C06422;C00208;C00243;C00089;C07064;C01083;C00252;C01235;-;C05400 ;C19636;C19632;-;C01518;C03323;-;-;-;-;-;-;-;-;C01970;C04147;-	-;MELIBIOSE;CPD-1161;MALTOSE;LACTOSE;SUCROSE;-;TREHALOSE;CPD-1243;CPD-458;-;-;-;ALPHA-KOJIBIOSE;-;-;-;-;-;-;-;-;-;-;-;CPD-15971;-;-	-;440658;10712;10991489;84571;5988;11333;7427;439193;439451;53477867;440656;5460935;164939;1143;0;439552;-;-;448165;16211032;-;-;-;107148;6134;440240;-	36	Sucrose;Cellobiose;Maltose;Lactose;Isomaltose;alpha-Maltose;alpha,alpha-Trehalose;alpha-D-Galactosyl-(1->3)-1D-myo-inositol;Nigerose;Inulobiose;Levanbiose;Mannobiose;Palatinose;beta-Lactose;beta-Maltose;Laminaribiose;4-O-beta-D-Glucopyranosyl-D-mannose;alpha-D-Glucosyl-(1,3)-D-mannose;alpha-D-Aldosyl_beta-D-fructoside;Epimelibiose;Melibiose;alpha-Cellobiose;beta-Cellobiose;Lactulose;Gentiobiose;S…	C00089;C00185;C00208;C00243;C00252;C00897;C01083;C01235;C01518;C01711;C01725;C01728;C01742;C01970;C01971;C02048;C02964;C04147;C04219;C05400;C05402;C06421;C06422;C07064;C08240;C08250;C15548;C18068;C19632;C19633;C19634;C19636;C19773;C20236;C20861;C21336
M315T372	315.193	6.19542	10732.6	6842.4	6730.58	7510.46	7182.9	6928.78	2020.4	1988.7	1830.51	1886.67	1934.58	1815.94	4779.17	4246.04	4307.23	4076.66	-	-	6362	1	1	Pergolide	Organoheterocyclic compounds	Quinolines and derivatives	HMDB0015317	C07425	-	12	4-oxo-Retinoic acid;4-Oxo-13-cis-retinoate;Prexanthoperol;Yucalexin B5;Kahweol;Momilactone A;3,4,4'-Trihydroxy-5,5'-diisopropyl-2,2'-dimethylbiphenyl;12-Hydroxy-7-oxo-8,11,13-abietatrien-18-al;Methyl cis-p-coumarate 3-(3,7-dimethyl-2,6-octadienyl);(2'E,4'Z,7'Z,8E)-Colnelenic acid;Panaquinquecol 1;[7]-Paradol	HMDB0006285;HMDB0012789;HMDB0034712;HMDB0035200;HMDB0035602;HMDB0036748;HMDB0039614;HMDB0040746;HMDB0041152;HMDB0030996;HMDB0038035;HMDB0040806	Lipids and lipid-like molecules;Lipids and lipid-like molecules;Lipids and lipid-like molecules;Lipids and lipid-like molecules;Organoheterocyclic compounds;Lipids and lipid-like molecules;Benzenoids;Lipids and lipid-like molecules;Phenylpropanoids and polyketides;Lipids and lipid-like molecules;Lipids and lipid-like molecules;Benzenoids	C16678;-;-;-;-;-;-;-;-;C16320;-;-	-;-;-;-;-;-;-;-;-;-;-;-	6437063;9995780;628742;-;4480653;18336661;14396469;10018533;51349869;6441679;5320688;13733135	17	Jatrophatrione;Taxodione;17-Ethynyl-10-hydroxy-19-nortestosterone;3-Methoxy-androsta-3,5-diene-7,17-dione;10-Hydroxyestra-1,4-dien-3-one_acetate;beta-Estradiol_17-acetate;all-trans-4-Oxoretinoic_acid;Momilactone_A;12-OPDA;(9Z,15Z)-(13S)-12,13-Epoxyoctadeca-9,11,15-trienoic_acid;alpha-Licanic_acid;(9R,13R)-12-Oxo-phytodienoic_acid;17beta-Hydroxy-2-oxa-5alpha-androstan-3-one;Etherolenic_acid;Colnel…	C09119;C09194;C14670;C14930;C14999;C15228;C16678;C18015;C01226;C04672;C08319;C13816;C14911;C16319;C16320;C16324;C16325
M315T455	315.252	7.58512	5354.38	7033.61	6853.36	6714.29	6104.41	6124.67	5123.35	8007.49	7692.16	6360.06	6418.04	6799.32	7736.62	7894.38	6386.02	8012.25	-	-	2022	1	1	Dibutyl sebacate	-	-	NA	NA	-	5	Octadecanedioic acid;9,10-DHOME;12,13-DHOME;(9xi,10xi,12xi)-9,10-Dihydroxy-12-octadecenoic acid;Dibutyl decanedioate	HMDB0000782;HMDB0004704;HMDB0004705;HMDB0031679;HMDB0041220	Lipids and lipid-like molecules;Lipids and lipid-like molecules;Lipids and lipid-like molecules;Lipids and lipid-like molecules;Lipids and lipid-like molecules	-;C14828;C14829;-;-	-;-;-;-;-	70095;9966640;10236635;5282958;7986	5	(9Z)-(7S,8S)-Dihydroxyoctadecenoic_acid;9,10-DHOME;12,13-DHOME;9,10-Epoxy-18-hydroxystearate;(8E,10S)-10-Hydroperoxyoctadeca-8-enoate	C07355;C14828;C14829;C19620;C20702
M315T361	315.252	6.01353	5406.66	7415.64	5363.39	8215.77	8705.21	8514.41	1295.71	1696.75	1410.86	1321.04	1420.98	2034.55	3158.07	3920.25	4579.29	3793.64	-	-	554	1	1	9,10-Dihydroxy-12Z-octadecenoic acid	Lipids and lipid-like molecules	Fatty Acyls	HMDB0004704	C14828	-	5	Octadecanedioic acid;9,10-DHOME;12,13-DHOME;(9xi,10xi,12xi)-9,10-Dihydroxy-12-octadecenoic acid;Dibutyl decanedioate	HMDB0000782;HMDB0004704;HMDB0004705;HMDB0031679;HMDB0041220	Lipids and lipid-like molecules;Lipids and lipid-like molecules;Lipids and lipid-like molecules;Lipids and lipid-like molecules;Lipids and lipid-like molecules	-;C14828;C14829;-;-	-;-;-;-;-	70095;9966640;10236635;5282958;7986	5	(9Z)-(7S,8S)-Dihydroxyoctadecenoic_acid;9,10-DHOME;12,13-DHOME;9,10-Epoxy-18-hydroxystearate;(8E,10S)-10-Hydroperoxyoctadeca-8-enoate	C07355;C14828;C14829;C19620;C20702
M315T350	315.253	5.82755	9179.84	7805.17	8176.98	8568.54	7736.77	7197.23	422.532	567.789	384.89	525.082	475.58	573.898	4204.14	4096.17	4288.87	4132.73	[324][M+2]+	-	10	1	1	9,10-Dihydroxy-12Z-octadecenoic acid	Lipids and lipid-like molecules	Fatty Acyls	HMDB0004704	C14828	-	5	Octadecanedioic acid;9,10-DHOME;12,13-DHOME;(9xi,10xi,12xi)-9,10-Dihydroxy-12-octadecenoic acid;Dibutyl decanedioate	HMDB0000782;HMDB0004704;HMDB0004705;HMDB0031679;HMDB0041220	Lipids and lipid-like molecules;Lipids and lipid-like molecules;Lipids and lipid-like molecules;Lipids and lipid-like molecules;Lipids and lipid-like molecules	-;C14828;C14829;-;-	-;-;-;-;-	70095;9966640;10236635;5282958;7986	5	(9Z)-(7S,8S)-Dihydroxyoctadecenoic_acid;9,10-DHOME;12,13-DHOME;9,10-Epoxy-18-hydroxystearate;(8E,10S)-10-Hydroperoxyoctadeca-8-enoate	C07355;C14828;C14829;C19620;C20702
M317T224_1	317.065	3.73018	814.937	859.689	962.687	950.992	902.634	782.542	1218.23	1408.71	1382.81	1646.08	1058.16	1475.48	897.835	702.733	757.174	601.72	-	-	48	1	1	isorhamnetin	Phenylpropanoids and polyketides	Flavonoids	HMDB0002655	C10084	-	33	2-(3,4-dihydroxy-5-methoxyphenyl)-5,7-dihydroxy-4H-chromen-4-one;2-(3,5-dihydroxy-4-methoxyphenyl)-5,7-dihydroxy-4H-chromen-4-one;3-(2,5-dihydroxy-4-methoxyphenyl)-6,7-dihydroxy-4H-chromen-4-one;7-hydroxy-6-methoxy-3-(2,4,5-trihydroxyphenyl)-4H-chromen-4-one;5,11-dihydroxy-6,8,19-trioxapentacyclo[10.7.0.0虏,鈦?0鲁,鈦?0鹿鲁,鹿鈦穄nonadeca-1(12),2(9),10,13(17)-tetraene-16,18-dione;3,5,6,7-tetrahydroxy-2-(3-…	HMDB0124865;HMDB0124868;HMDB0124999;HMDB0125000;HMDB0126043;HMDB0126503;HMDB0126507;HMDB0127497;HMDB0128208;HMDB0128757;HMDB0129288;HMDB0129333;HMDB0129334;HMDB0129335;HMDB0130165;HMDB0130318;HMDB0130661;HMDB0130662;HMDB0132127;HMDB0132128;HMDB0136017;HMDB0136018;HMDB0136019;HMDB0002655;HMDB0030547;HMDB0030804;HMDB0038572;HMDB0039210;HMDB0133823;HMDB0015412;HMDB0126546;HMDB0130798;HMDB0002091	Phenylpropanoids and polyketides;Phenylpropanoids and polyketides;Phenylpropanoids and polyketides;Phenylpropanoids and polyketides;Phenylpropanoids and polyketides;Phenylpropanoids and polyketides;Phenylpropanoids and polyketides;Phenylpropanoids and polyketides;Phenylpropanoids and polyketides;Phenylpropanoids and polyketides;Phenylpropanoids and polyketides;Unknow;Phenylpropanoids and polyketi…	-;-;-;-;-;-;-;-;-;-;-;-;-;-;-;-;-;-;-;-;-;-;-;C10084;-;C10119;-;-;-;-;-;-;-	-;-;-;-;-;-;-;-;-;-;-;-;-;-;-;-;-;-;-;-;-;-;-;CPD-8004;-;-;-;-;-;-;-;-;Beta-D-Glucuronides	-;-;-;-;-;-;-;-;-;-;-;-;-;-;-;-;-;-;-;-;-;-;-;5281654;5377945;31161;44259965;-;-;5322;-;-;137383	13	3-O-Methylquercetin;Capillarisin;Azaleatin;Isorhamnetin;Pedalitin;Pinoquercetin;Rhamnetin;Sexangularetin;Tamarixetin;3'-O-Methyltricetin;Cyclic_dehypoxanthine_futalosine;Tuliposide_A;6-Tuliposide_A	C04443;C08999;C10022;C10084;C10119;C10120;C10176;C10185;C10188;C19739;C17017;C08561;C20577
M317T256	317.138	4.26165	674.352	552.769	556.212	613.495	660.476	619.601	1307.48	1212.35	939.371	1282.05	1247.91	1190.48	955.851	822.398	666.356	713.226	-	[M+H]+ 316.13	100	1	1	Timolol	Organic nitrogen compounds	Organonitrogen compounds	HMDB0014517	C07141	-	14	1-(2,4-dihydroxy-6-methoxy-3,5-dimethylphenyl)-3-(2-hydroxyphenyl)propan-1-one;1-(2,4-dihydroxy-6-methoxy-3,5-dimethylphenyl)-3-hydroxy-3-phenylpropan-1-one;1-[2,4-dihydroxy-3-(hydroxymethyl)-6-methoxy-5-methylphenyl]-3-phenylpropan-1-one;1-[2,4-dihydroxy-5-(hydroxymethyl)-6-methoxy-3-methylphenyl]-3-phenylpropan-1-one;1-(2,4-dihydroxy-6-methoxy-3,5-dimethylphenyl)-3-(3-hydroxyphenyl)propan-1-one…	HMDB0126609;HMDB0126610;HMDB0126612;HMDB0126613;HMDB0126614;HMDB0126615;HMDB0131229;HMDB0140276;HMDB0038323;HMDB0038324;HMDB0038780;HMDB0039510;HMDB0039607;HMDB0040534	Phenylpropanoids and polyketides;Phenylpropanoids and polyketides;Phenylpropanoids and polyketides;Phenylpropanoids and polyketides;Phenylpropanoids and polyketides;Phenylpropanoids and polyketides;Phenylpropanoids and polyketides;Phenylpropanoids and polyketides;Benzenoids;Benzenoids;Phenylpropanoids and polyketides;Phenylpropanoids and polyketides;Lipids and lipid-like molecules;Phenylpropanoid…	-;-;-;-;-;-;-;-;-;-;-;-;C09186;-	-;-;-;-;-;-;-;-;-;-;-;-;-;-	-;-;-;-;-;-;-;-;45360335;45360336;-;-;0;-	3	Sorgolactone;2'-O-Methylodoratol;Combretastatin_A-4	C09186;C09774;C20268
M317T259	317.159	4.30993	1676.24	1495.68	1724.48	1805.56	1443.87	1659.76	455.504	461.19	524.337	386.679	490.98	417.806	842.031	549.047	879.323	851.36	-	-	7290	1	1	Timolol	Organic nitrogen compounds	Organonitrogen compounds	HMDB0014517	C07141	-	2	10-Hydroxy-8-nor-2-fenchanone glucoside;Glucosyl (E)-2,6-Dimethyl-2,5-heptadienoate	HMDB0033643;HMDB0035136	Lipids and lipid-like molecules;Organic oxygen compounds	-;-	-;-	-;-	0	-	-
M318T340	318.3	5.66004	70738	120410	106208	99118.9	96968.2	108442	20578.4	23273.9	20053.2	24219.8	19452.3	21264.2	79413.7	84516.7	86015.8	77816.5	[337][M]+	-	36	1	1	Phytosphingosine	Organic nitrogen compounds	Organonitrogen compounds	HMDB0004610	C12144	-	12	Phytosphingosine;(R)-3-Hydroxy-Octadecanoic acid;xi-10-Hydroxyoctadecanoic acid;9-hydroxyoctadecanoic acid;13-hydroxyoctadecanoic acid;12-Hydroxystearic acid;2-hydroxystearate;5-Hydroxyoctadecanoic acid;7-Hydroxyoctadecanoic acid;8-Hydroxyoctadecanoic acid;11-Hydroxyoctadecanoic acid;6-Hydroxyoctadecanoic acid	HMDB0004610;HMDB0010737;HMDB0037396;HMDB0061661;HMDB0061662;HMDB0061706;HMDB0062549;HMDB0112180;HMDB0112181;HMDB0112182;HMDB0112183;HMDB0112193	Organic nitrogen compounds;Lipids and lipid-like molecules;Lipids and lipid-like molecules;Lipids and lipid-like molecules;Lipids and lipid-like molecules;Lipids and lipid-like molecules;Lipids and lipid-like molecules;Lipids and lipid-like molecules;Lipids and lipid-like molecules;Lipids and lipid-like molecules;Lipids and lipid-like molecules;Lipids and lipid-like molecules	C12144;-;-;-;-;-;-;-;-;-;-;-	PHYTOSPINGOSINE;-;-;-;-;-;-;-;-;-;-;-	122121;5312838;9561835;-;-;-;69417;-;-;-;-;-	4	Phytosphingosine;(R)-2-Hydroxystearate;(S)-2-Hydroxystearate;(R)-10-Hydroxystearate	C12144;C03042;C03045;C03195
M318T320	318.3	5.33916	66605.7	58636.8	65962.9	70891.8	55363.9	60706.8	59359.7	68165.2	65195.6	63015.4	73127.5	66958.9	66571.9	74815.3	60832	53729.6	[338][M]+	[M+H]+ 317.293	49	1	1	Ormosanine	Alkaloids and derivatives	-	NA	NA	-	12	Phytosphingosine;(R)-3-Hydroxy-Octadecanoic acid;xi-10-Hydroxyoctadecanoic acid;9-hydroxyoctadecanoic acid;13-hydroxyoctadecanoic acid;12-Hydroxystearic acid;2-hydroxystearate;5-Hydroxyoctadecanoic acid;7-Hydroxyoctadecanoic acid;8-Hydroxyoctadecanoic acid;11-Hydroxyoctadecanoic acid;6-Hydroxyoctadecanoic acid	HMDB0004610;HMDB0010737;HMDB0037396;HMDB0061661;HMDB0061662;HMDB0061706;HMDB0062549;HMDB0112180;HMDB0112181;HMDB0112182;HMDB0112183;HMDB0112193	Organic nitrogen compounds;Lipids and lipid-like molecules;Lipids and lipid-like molecules;Lipids and lipid-like molecules;Lipids and lipid-like molecules;Lipids and lipid-like molecules;Lipids and lipid-like molecules;Lipids and lipid-like molecules;Lipids and lipid-like molecules;Lipids and lipid-like molecules;Lipids and lipid-like molecules;Lipids and lipid-like molecules	C12144;-;-;-;-;-;-;-;-;-;-;-	PHYTOSPINGOSINE;-;-;-;-;-;-;-;-;-;-;-	122121;5312838;9561835;-;-;-;69417;-;-;-;-;-	4	Phytosphingosine;(R)-2-Hydroxystearate;(S)-2-Hydroxystearate;(R)-10-Hydroxystearate	C12144;C03042;C03045;C03195
M319T410	319.224	6.84098	19908	21525.1	21559.7	17486.8	19708.9	20104.5	5721.56	6157.59	14324.3	7921.55	8530.58	7372.6	16198.8	15447.6	13116.7	19024.8	-	-	1044	1	1	9-Oxoprosta-10,12Z,14E-trienoic acid	-	-	NA	NA	-	48	Leukotriene A4;5-HEPE;Oxymesterone;12-HEPE;14,15-EpETE;15-HEPE;15-KETE;17,18-EpETE;5-KETE;11R-HEPE;18R-HEPE;12-KETE;Methyl [8]-Shogaol;(ent-7alpha)-7-Hydroxy-8(14),15-pimaradien-19-oic acid;Galanal A;Ineketone;Steviol;Yucalexin B20;Yucalexin B22;ent-17-Hydroxy-15-kauren-19-oic acid;Yucalexin P17;Yucalexin A19;Aframodial;(ent-15beta)-15-Hydroxy-19-trachylobanoic acid;Grandiflorolic acid;Galanolact…	HMDB0001337;HMDB0005081;HMDB0006027;HMDB0010202;HMDB0010205;HMDB0010209;HMDB0010210;HMDB0010212;HMDB0010217;HMDB0012534;HMDB0012611;HMDB0013633;HMDB0030101;HMDB0035116;HMDB0035311;HMDB0036698;HMDB0036706;HMDB0036712;HMDB0036713;HMDB0036724;HMDB0036752;HMDB0036776;HMDB0036806;HMDB0036839;HMDB0036930;HMDB0037523;HMDB0038521;HMDB0039012;HMDB0039716;HMDB0041058;HMDB0060053;HMDB0061114;HMDB0062222;HMD…	Lipids and lipid-like molecules;Lipids and lipid-like molecules;Lipids and lipid-like molecules;Lipids and lipid-like molecules;Lipids and lipid-like molecules;Lipids and lipid-like molecules;Lipids and lipid-like molecules;Lipids and lipid-like molecules;Lipids and lipid-like molecules;Lipids and lipid-like molecules;Lipids and lipid-like molecules;Lipids and lipid-like molecules;Benzenoids;Lipi…	C00909;-;C14665;-;-;-;C04577;C13843;C14732;-;-;C14807;-;-;-;C09110;-;-;-;-;-;-;-;-;-;C17498;-;-;-;-;-;-;C18177;-;-;-;-;C14762;C14767;C14825;C14826;-;-;-;-;-;-;-	CPD-8892;-;-;-;-;-;-;-;-;-;-;-;-;-;-;-;-;-;-;-;-;-;-;-;-;-;-;-;-;-;-;-;-;-;-;-;-;-;-;-;-;-;-;-;-;-;-;-	5280383;6439678;72061;10041593;16061088;53480357;5280701;16061089;5283159;5283188;53481496;5283162;-;14864259;-;5088400;313280;-;-;13890715;-;-;-;-;433554;57457805;-;-;288368;-;-;-;16061126;52921892;5283192;5283193;-;6443013;5312830;6246154;5356421;5282945;44612156;-;-;-;5282944;-	30	Leukotriene_A4;4,5-Leukotriene_A4;15-OxoETE;Cyathin_A3;Ineketone;ent-7alpha-Hydroxykaur-16-en-19-oic_acid;17R,18S-Epoxy-5Z,8Z,11Z,14Z-icosatetraenoic_acid;11alpha,17beta-Dihydroxy-17-methylandrost-4-en-3-one;4,5alpha-Dihydro-2-(hydroxymethylene)testosterone;Oranabol;11beta,17beta-Dihydroxy-17-methylandrost-4-en-3-one;5-OxoETE;12-OxoETE;7alpha,17beta-Dihydroxy-17alpha-methylandrost-4-en-3-one;17be…	C00909;C02645;C04577;C09079;C09110;C11875;C13843;C14555;C14628;C14665;C14683;C14732;C14807;C14891;C14929;C14945;C14980;C15354;C15434;C17498;C17956;C18177;C20212;C08318;C08368;C14762;C14767;C14825;C14826;C19617
M319T389	319.225	6.48803	6588.64	6946.23	8255.06	6954.68	7443.17	4936.45	4422.4	3243.62	3866.39	4384.59	3304.77	3474.78	3945.19	3747.94	5229.99	5141.77	-	-	3885	1	1	9-Oxoprosta-10,12Z,14E-trienoic acid	-	-	NA	NA	-	48	Leukotriene A4;5-HEPE;Oxymesterone;12-HEPE;14,15-EpETE;15-HEPE;15-KETE;17,18-EpETE;5-KETE;11R-HEPE;18R-HEPE;12-KETE;Methyl [8]-Shogaol;(ent-7alpha)-7-Hydroxy-8(14),15-pimaradien-19-oic acid;Galanal A;Ineketone;Steviol;Yucalexin B20;Yucalexin B22;ent-17-Hydroxy-15-kauren-19-oic acid;Yucalexin P17;Yucalexin A19;Aframodial;(ent-15beta)-15-Hydroxy-19-trachylobanoic acid;Grandiflorolic acid;Galanolact…	HMDB0001337;HMDB0005081;HMDB0006027;HMDB0010202;HMDB0010205;HMDB0010209;HMDB0010210;HMDB0010212;HMDB0010217;HMDB0012534;HMDB0012611;HMDB0013633;HMDB0030101;HMDB0035116;HMDB0035311;HMDB0036698;HMDB0036706;HMDB0036712;HMDB0036713;HMDB0036724;HMDB0036752;HMDB0036776;HMDB0036806;HMDB0036839;HMDB0036930;HMDB0037523;HMDB0038521;HMDB0039012;HMDB0039716;HMDB0041058;HMDB0060053;HMDB0061114;HMDB0062222;HMD…	Lipids and lipid-like molecules;Lipids and lipid-like molecules;Lipids and lipid-like molecules;Lipids and lipid-like molecules;Lipids and lipid-like molecules;Lipids and lipid-like molecules;Lipids and lipid-like molecules;Lipids and lipid-like molecules;Lipids and lipid-like molecules;Lipids and lipid-like molecules;Lipids and lipid-like molecules;Lipids and lipid-like molecules;Benzenoids;Lipi…	C00909;-;C14665;-;-;-;C04577;C13843;C14732;-;-;C14807;-;-;-;C09110;-;-;-;-;-;-;-;-;-;C17498;-;-;-;-;-;-;C18177;-;-;-;-;C14762;C14767;C14825;C14826;-;-;-;-;-;-;-	CPD-8892;-;-;-;-;-;-;-;-;-;-;-;-;-;-;-;-;-;-;-;-;-;-;-;-;-;-;-;-;-;-;-;-;-;-;-;-;-;-;-;-;-;-;-;-;-;-;-	5280383;6439678;72061;10041593;16061088;53480357;5280701;16061089;5283159;5283188;53481496;5283162;-;14864259;-;5088400;313280;-;-;13890715;-;-;-;-;433554;57457805;-;-;288368;-;-;-;16061126;52921892;5283192;5283193;-;6443013;5312830;6246154;5356421;5282945;44612156;-;-;-;5282944;-	30	Leukotriene_A4;4,5-Leukotriene_A4;15-OxoETE;Cyathin_A3;Ineketone;ent-7alpha-Hydroxykaur-16-en-19-oic_acid;17R,18S-Epoxy-5Z,8Z,11Z,14Z-icosatetraenoic_acid;11alpha,17beta-Dihydroxy-17-methylandrost-4-en-3-one;4,5alpha-Dihydro-2-(hydroxymethylene)testosterone;Oranabol;11beta,17beta-Dihydroxy-17-methylandrost-4-en-3-one;5-OxoETE;12-OxoETE;7alpha,17beta-Dihydroxy-17alpha-methylandrost-4-en-3-one;17be…	C00909;C02645;C04577;C09079;C09110;C11875;C13843;C14555;C14628;C14665;C14683;C14732;C14807;C14891;C14929;C14945;C14980;C15354;C15434;C17498;C17956;C18177;C20212;C08318;C08368;C14762;C14767;C14825;C14826;C19617
M319T391	319.243	6.51858	4294.48	4898.4	4462.68	737.059	2854.92	2633.15	2861.78	516.968	2749.69	3006.26	2876.15	3371.3	4125.99	1098.03	1319.83	3909.37	-	-	2113	1	1	9-Oxoprosta-10,12Z,14E-trienoic acid	-	-	NA	NA	-	1	Xylene	HMDB0031461	Benzenoids	-	-	6850715	0	-	-
M324T59	324.059	0.979675	1409.52	1918.15	2245.68	2952.57	2524.37	2493.65	1737.13	1906.07	2171.87	1402.75	1430.75	2110.66	959.363	1589.18	2246.2	1220.5	-	[M+K+NaCOOH]+ 217.115 [M+Na+NaCOOH]+ 233.089 [M+Na+HCOOH]+ 255.072	110	1	1	Cytidine 5'-monophosphate	Nucleosides, nucleotides, and analogues	Pyrimidine nucleotides	HMDB0000095	C00055	-	2	Hirsutin;2-{[hydroxy(4-hydroxy-3,5-dimethoxyphenyl)methylidene]amino}acetic acid	HMDB0035923;HMDB0131458	Organosulfur compounds;Benzenoids	-;-	-;-	9794659;-	0	-	-
M324T54	324.08	0.902392	434.304	575.742	499.915	866.149	1118.41	1206.31	1243.66	1521.39	1675.32	1401.22	1363.87	1966.08	1020.96	1441.4	1512.39	518.499	-	-	4268	1	1	Cytidine 5'-monophosphate	Nucleosides, nucleotides, and analogues	Pyrimidine nucleotides	HMDB0000095	C00055	-	1	gamma-Glutamyl-beta-(isoxazolin-5-on-2-yl)alanine	HMDB0040515	Organic acids and derivatives	-	-	-	1	Thenylchlor	C10959
M324T413	324.289	6.88853	27738.8	6504.89	25545.6	6294.47	22817.7	21088.9	3097.13	3324.91	8208.57	4119.92	3622.32	3202.18	8365.23	7761.97	7265.15	7147.61	-	-	3437	1	1	Linoleoyl ethanolamide	Organic nitrogen compounds	Organonitrogen compounds	HMDB0012252	NA	-	7	Linoleoyl ethanolamide;Sphinganine;8,11,14-Eicosatrienoic acid;5,8,11-Eicosatrienoic acid ;Sciadonic acid;Sagittariol;11,14,17-Eicosatrienoic acid	HMDB0012252;HMDB0000269;HMDB0002925;HMDB0010378;HMDB0031058;HMDB0036835;HMDB0060039	Organic nitrogen compounds;Organic nitrogen compounds;Lipids and lipid-like molecules;Lipids and lipid-like molecules;Lipids and lipid-like molecules;Lipids and lipid-like molecules;Lipids and lipid-like molecules	-;C00836;C03242;-;-;-;C16522	CPD6666-4;-;CPD-7196;-;-;-;-	5283446;91486;5280581;5312531;-;-;5312529	9	Sphinganine;(8Z,11Z,14Z)-Icosatrienoic_acid;2,7,11-Cembratrien-4,6-diol;Plaunotol;2alpha-Methyl-5alpha-androstane-3alpha,17beta-diol;2alpha-Methyl-5alpha-androstane-3beta,17beta-diol;17alpha-Methyl-5alpha-androstane-3alpha,17beta-diol;17-Methyl-5alpha-androstane-11beta,17beta-diol;Icosatrienoic_acid	C00836;C03242;C09072;C13273;C14882;C15058;C15376;C15399;C16522
M327T354_1	327.008	5.89793	8921.88	8020.04	7936.95	7601.68	9066.85	7424.75	8682.07	8009.14	9127.67	7584.29	8107.83	7250.86	7692.49	9227.08	8427.35	7558.09	[365][M]+	-	10	1	1	Tris(2-chloropropyl) phosphate	Organic acids and derivatives	Carboxylic acids and derivatives	NA	NA	-	1	N-Desalkyl flurazepam	HMDB0061161	Organoheterocyclic compounds	-	-	4540	2	Fenuron-TCA;Terbufos	C19077;C18693
M327T255	327.158	4.24303	2296.83	1849.91	1586.2	2052.43	2046.88	2022.26	848.16	1756.87	1385.84	869.161	1509.45	1037.78	1922.8	1564.62	1286.49	1083.43	-	-	193	1	1	Gelsenicine	Organoheterocyclic compounds	Indoles and derivatives	NA	NA	-	15	3-[2,4-dihydroxy-3-(3-methylbut-2-en-1-yl)phenyl]-1-(3-hydroxyphenyl)propan-1-one;3-phenyl-1-[2,4,6-trihydroxy-3-(3-methylbut-2-en-1-yl)phenyl]propan-1-one;5-[(E)-2-(4-hydroxyphenyl)ethenyl]-4-methoxy-2-[(1E)-3-methylbut-1-en-1-yl]benzene-1,3-diol;5-[(E)-2-(4-hydroxy-3-methoxyphenyl)ethenyl]-2-[(1E)-3-methylbut-1-en-1-yl]benzene-1,3-diol;3,17-dihydroxy-16-methoxytricyclo[12.3.1.1虏,鈦禲nonadeca-1(17…	HMDB0124824;HMDB0124930;HMDB0129005;HMDB0129013;HMDB0131861;HMDB0133501;HMDB0135873;HMDB0031534;HMDB0033710;HMDB0034720;HMDB0036409;HMDB0040762;HMDB0060352;HMDB0060379;HMDB0031885	Phenylpropanoids and polyketides;Phenylpropanoids and polyketides;Phenylpropanoids and polyketides;Phenylpropanoids and polyketides;Phenylpropanoids and polyketides;Phenylpropanoids and polyketides;Phenylpropanoids and polyketides;Phenylpropanoids and polyketides;Phenylpropanoids and polyketides;Phenylpropanoids and polyketides;Benzenoids;Lipids and lipid-like molecules;Lipids and lipid-like mole…	-;-;-;-;-;-;-;-;-;-;-;-;-;-;-	-;-;-;-;-;-;-;-;-;-;-;-;-;-;-	-;-;-;-;-;-;-;16116346;-;5317593;-;-;0;0;-	6	8-(3,3-Dimethylallyl)spatheliachromene;Pulverochromenol;Uncinatone;Dehydrodieugenol;Licarin_A;Prosolanapyrone_II	C09002;C09031;C09976;C10550;C10650;C19933
M328T390	328.248	6.50577	8942.39	11224	9872.22	10413.5	9042.46	10086.8	1549.35	1456.8	1568.62	1499.18	1464.44	1457.79	5396.57	5871.87	4483.82	6016.74	[373][M]+	[M+H+NH3]+ 310.214	2111	1	1	9-Oxo-11-(3-pentyl-2-oxiranyl)-10E-undecenoic acid	-	-	NA	NA	-	6	(9E)-10-nitrooctadecenoic Acid;(9E)-9-nitrooctadecenoic Acid;12(13)Ep-9-KODE;(9Z,11R,12S,13S,15Z)-12,13-Epoxy-11-hydroxy-9,15-octadecadienoic acid;Sterebin A;Auxin b	HMDB0062737;HMDB0062738;HMDB0013623;HMDB0033505;HMDB0035337;HMDB0038484	Lipids and lipid-like molecules;Lipids and lipid-like molecules;Lipids and lipid-like molecules;Lipids and lipid-like molecules;Lipids and lipid-like molecules;Lipids and lipid-like molecules	-;-;-;-;-;-	-;-;-;-;-;-	24836820;11645581;5283007;-;-;103739	7	13(S)-HPOT;(9Z,12Z,15Z)-(7S,8S)-Dihydroxyoctadeca-9,12,15-trienoic_acid;Dihydroalbocycline;9(S)-HPOT;2(R)-HPOT;(9R,10E,12Z,15Z)-9-Hydroperoxyoctadeca-10,12,15-trienoate;(8E,10S,12Z,15Z)-10-Hydroperoxyoctadeca-8,12,15-trienoate	C04785;C07357;C15753;C16321;C16341;C19936;C20704
M328T361	328.248	6.01888	29835	19979.7	20301.4	24582.6	27488	23350	8213.65	8603.62	13157.3	8928.21	10563	7849.23	23396.9	30023.7	16167.7	26298.4	[374][M]+	-	524	1	1	9-Oxo-11-(3-pentyl-2-oxiranyl)-10E-undecenoic acid	-	-	NA	NA	-	6	(9E)-10-nitrooctadecenoic Acid;(9E)-9-nitrooctadecenoic Acid;12(13)Ep-9-KODE;(9Z,11R,12S,13S,15Z)-12,13-Epoxy-11-hydroxy-9,15-octadecadienoic acid;Sterebin A;Auxin b	HMDB0062737;HMDB0062738;HMDB0013623;HMDB0033505;HMDB0035337;HMDB0038484	Lipids and lipid-like molecules;Lipids and lipid-like molecules;Lipids and lipid-like molecules;Lipids and lipid-like molecules;Lipids and lipid-like molecules;Lipids and lipid-like molecules	-;-;-;-;-;-	-;-;-;-;-;-	24836820;11645581;5283007;-;-;103739	7	13(S)-HPOT;(9Z,12Z,15Z)-(7S,8S)-Dihydroxyoctadeca-9,12,15-trienoic_acid;Dihydroalbocycline;9(S)-HPOT;2(R)-HPOT;(9R,10E,12Z,15Z)-9-Hydroperoxyoctadeca-10,12,15-trienoate;(8E,10S,12Z,15Z)-10-Hydroperoxyoctadeca-8,12,15-trienoate	C04785;C07357;C15753;C16321;C16341;C19936;C20704
M329T347	329.232	5.78672	70311.6	79055.4	68959.3	96381.2	75256.3	74385.7	2509.24	3052.26	2154.46	2611.73	2323.7	3065.43	41331.7	35584.9	38590.3	43771.3	[377][M]+	[M+H]+ 328.225	12	1	1	Corchorifatty acid F	Lipids and lipid-like molecules	Fatty Acyls	HMDB0035919	null	-	3	Corchorifatty acid F;Auxin a;(9R,10S,12Z)-9,10-Dihydroxy-8-oxo-12-octadecenoic acid	HMDB0035919;HMDB0038483;HMDB0040611	Lipids and lipid-like molecules;Lipids and lipid-like molecules;Lipids and lipid-like molecules	-;-;-	-;-;-	44559173;92772;-	1	2,3-Dinor-8-iso_prostaglandin_F1alpha	C14795
M329T329	329.232	5.48963	21665	18961.6	20035.5	18287.2	17406.7	17586.7	1217.61	2031.06	1591.02	1902.12	1714.09	2026.06	10328.8	9922.37	10550.6	9617.36	[378][M]+	[M+H]+ 328.222	20	1	1	Corchorifatty acid F	Lipids and lipid-like molecules	Fatty Acyls	HMDB0035919	null	-	3	Corchorifatty acid F;Auxin a;(9R,10S,12Z)-9,10-Dihydroxy-8-oxo-12-octadecenoic acid	HMDB0035919;HMDB0038483;HMDB0040611	Lipids and lipid-like molecules;Lipids and lipid-like molecules;Lipids and lipid-like molecules	-;-;-	-;-;-	44559173;92772;-	1	2,3-Dinor-8-iso_prostaglandin_F1alpha	C14795
M330T62	330.059	1.03733	11434.9	11528.3	10111.1	11636.7	10550.1	11192.1	1257.33	995.469	913.37	933.975	941.333	829.877	5408.48	5906.89	5888.84	5826.75	-	-	6289	1	1	Adenosine 2',3'-cyclic phosphate	Nucleosides, nucleotides, and analogues	Purine nucleotides	HMDB0011616	C02353	-	5	Nitisinone;Mecarbam;Cyclic AMP;Adenosine 2',3'-cyclic phosphate;Gamma-Glutamyl-Se-methylselenocysteine	HMDB0014492;HMDB0031800;HMDB0000058;HMDB0011616;HMDB0010716	Organic oxygen compounds;Organophosphorus compounds;Nucleosides, nucleotides, and analogues;Nucleosides, nucleotides, and analogues;Organic acids and derivatives	-;C18661;C00575;C02353;C05695	-;-;CAMP;2-HYDROXYDEOXYADENOSINE-5-TRIPHOSPHATE;-	115355;17434;6076;2024;440760	9	Mecarbam;3',5'-Cyclic_AMP;2',3'-Cyclic_AMP;3',5'-Cyclic_dGMP;Narciclasine;2,7-Anhydro-alpha-N-acetylneuraminic_acid;2-Deoxy-2,3-dehydro-N-acetylneuraminic_acid;Sarmentosin_epoxide;gamma-Glutamyl-Se-methylselenocysteine	C18661;C00575;C02353;C02507;C08533;C04521;C04580;C08341;C05695
M330T95	330.059	1.58653	4744.6	4066.64	3913.56	4011.41	3823.37	3958.98	355.421	366.889	393.319	379.236	376.09	296.05	2083.43	1911.9	1954.76	1910.62	[379][M]+	-	175	1	1	Adenosine 2',3'-cyclic phosphate	Nucleosides, nucleotides, and analogues	Purine nucleotides	HMDB0011616	C02353	-	4	Nitisinone;Mecarbam;Cyclic AMP;Adenosine 2',3'-cyclic phosphate	HMDB0014492;HMDB0031800;HMDB0000058;HMDB0011616	Organic oxygen compounds;Organophosphorus compounds;Nucleosides, nucleotides, and analogues;Nucleosides, nucleotides, and analogues	-;C18661;C00575;C02353	-;-;CAMP;2-HYDROXYDEOXYADENOSINE-5-TRIPHOSPHATE	115355;17434;6076;2024	8	Mecarbam;3',5'-Cyclic_AMP;2',3'-Cyclic_AMP;3',5'-Cyclic_dGMP;Narciclasine;2,7-Anhydro-alpha-N-acetylneuraminic_acid;2-Deoxy-2,3-dehydro-N-acetylneuraminic_acid;Sarmentosin_epoxide	C18661;C00575;C02353;C02507;C08533;C04521;C04580;C08341
M330T375	330.264	6.2542	98152.6	127511	99110.1	141872	112313	121810	21266.2	22201.1	18614.8	23076.1	19571.1	21764.9	74011.5	76220.4	64636.6	70774.4	[381][M]+	-	1382	1	1	9,10-DiHODE	Lipids and lipid-like molecules	Fatty Acyls	HMDB0010221	null	-	11	4,8 Dimethylnonanoyl carnitine;Undecanoylcarnitine;11-HpODE;(10E,12Z)-(9S)-9-Hydroperoxyoctadeca-10,12-dienoic acid;13-L-Hydroperoxylinoleic acid;8(R)-Hydroperoxylinoleic acid;9(S)-HPODE;12,13-DiHODE;15,16-DiHODE;9,10-DiHODE;(卤)-(E)-13-Hydroxy-10-oxo-11-octadecenoic acid	HMDB0006202;HMDB0013321;HMDB0062281;HMDB0062434;HMDB0003871;HMDB0004706;HMDB0006940;HMDB0010201;HMDB0010208;HMDB0010221;HMDB0040900	Lipids and lipid-like molecules;Lipids and lipid-like molecules;Lipids and lipid-like molecules;Lipids and lipid-like molecules;Lipids and lipid-like molecules;Lipids and lipid-like molecules;Lipids and lipid-like molecules;Lipids and lipid-like molecules;Lipids and lipid-like molecules;Lipids and lipid-like molecules;Lipids and lipid-like molecules	-;-;C07338;C14827;C04717;C14831;C14827;-;-;-;-	-;-;-;-;-;-;-;-;-;-;-	53477801;3072516;5281026;9548877;5280720;6438758;6439847;16061067;16061068;16061066;5283009	12	(9Z,11E)-(13S)-13-Hydroperoxyoctadeca-9,11-dienoic_acid;(9Z,12Z)-(11S)-11-Hydroperoxyoctadeca-9,12-dienoic_acid;(7S,8S)-DiHODE;9(S)-HPODE;8(R)-HPODE;12,13-Epoxy-9-hydroxy-10-octadecenoate;9,10-Epoxy-13-hydroxy-11-octadecenoate;9,10-12,13-Diepoxyoctadecanoate;Octadec-9-ene-1,18-dioic-acid;(8E,10R,12Z)-10-Hydroperoxy-8,12-octadecadienoate;5S,8R-DiHODE;(8E,10S,12Z)-10-Hydroperoxyoctadeca-8,12-dienoa…	C04717;C07338;C07354;C14827;C14831;C14832;C14834;C14836;C19618;C19937;C20186;C20703
M330T362	330.263	6.03849	54071	57849.2	53055.8	52297.7	55034.1	53322.1	3782.31	4335.16	3974.6	4640.61	3511.64	3696.71	30783.1	32953.7	27835.9	31310.9	[374][M+2]+	-	524	1	1	9,10-DiHODE	Lipids and lipid-like molecules	Fatty Acyls	HMDB0010221	null	-	11	4,8 Dimethylnonanoyl carnitine;Undecanoylcarnitine;11-HpODE;(10E,12Z)-(9S)-9-Hydroperoxyoctadeca-10,12-dienoic acid;13-L-Hydroperoxylinoleic acid;8(R)-Hydroperoxylinoleic acid;9(S)-HPODE;12,13-DiHODE;15,16-DiHODE;9,10-DiHODE;(卤)-(E)-13-Hydroxy-10-oxo-11-octadecenoic acid	HMDB0006202;HMDB0013321;HMDB0062281;HMDB0062434;HMDB0003871;HMDB0004706;HMDB0006940;HMDB0010201;HMDB0010208;HMDB0010221;HMDB0040900	Lipids and lipid-like molecules;Lipids and lipid-like molecules;Lipids and lipid-like molecules;Lipids and lipid-like molecules;Lipids and lipid-like molecules;Lipids and lipid-like molecules;Lipids and lipid-like molecules;Lipids and lipid-like molecules;Lipids and lipid-like molecules;Lipids and lipid-like molecules;Lipids and lipid-like molecules	-;-;C07338;C14827;C04717;C14831;C14827;-;-;-;-	-;-;-;-;-;-;-;-;-;-;-	53477801;3072516;5281026;9548877;5280720;6438758;6439847;16061067;16061068;16061066;5283009	12	(9Z,11E)-(13S)-13-Hydroperoxyoctadeca-9,11-dienoic_acid;(9Z,12Z)-(11S)-11-Hydroperoxyoctadeca-9,12-dienoic_acid;(7S,8S)-DiHODE;9(S)-HPODE;8(R)-HPODE;12,13-Epoxy-9-hydroxy-10-octadecenoate;9,10-Epoxy-13-hydroxy-11-octadecenoate;9,10-12,13-Diepoxyoctadecanoate;Octadec-9-ene-1,18-dioic-acid;(8E,10R,12Z)-10-Hydroperoxy-8,12-octadecadienoate;5S,8R-DiHODE;(8E,10S,12Z)-10-Hydroperoxyoctadeca-8,12-dienoa…	C04717;C07338;C07354;C14827;C14831;C14832;C14834;C14836;C19618;C19937;C20186;C20703
[truncated: 153 more rows]

## Sheet: Table S3
Table S3 Detailed information of the data from DAMs
ID	t.test_p.value	wilcox.test_p.value	t.test_p.value_BHcorrect	wilcox.test_p.value_BHcorrect	VIP	sample	regulated	CK1	CK2	CK3	CK4	CK5	CK6	Pr1	Pr2	Pr3	Pr4	Pr5	Pr6	QC1	QC2	QC3	QC4	IsAnnotated	IsMS2ident	MS2Metabolite	MS2superclass	MS2class	MS2hmd	MS2kegg	NumberMS1hmdb	MS1hmdbName	MS1hmdbID	MS1hmdbSuperClass	MS1hmdbTokegg	MS1hmdbTobiocyc	MS1hmdbTopubchem	NumberMS1kegg	MS1keggName	MS1keggID
M113T69	5.97055e-05	0.0021645	0.000161345	0.00391962	1.37255	Pr:CK	down	4440.4	4320.08	4590.15	4008.67	3936.1	4321.18	794.531	1602.08	879.323	1198.78	704.514	753.785	2730.35	2436.44	2342.69	2808.07	1	1	Uracil	Organoheterocyclic compounds	Diazines	HMDB0000300	C00106	2	Uracil;4-Carboxypyrazole	HMDB0000300;HMDB0060760	Organoheterocyclic compounds;Organoheterocyclic compounds	C00106;-	URACIL;-	1174;3015937	2	Uracil;Maleic_hydrazide	C00106;C18474
[truncated: 147 more rows]

## Sheet: Table S4
Table S4. GO term analyses.
GO_ID	GO_Term	GO_function	GO_class	S gene number	TS gene number	B gene number	TB gene number	pvalue
GO:0007169	transmembrane receptor protein tyrosine kinase signaling pathway	biological_process	7	62	3645	106	13899	2.05646e-12
GO:0071555	cell wall organization	biological_process	6	71	3645	146	13899	4.76198e-09
[truncated: 48 more rows]

## Sheet: Table S5
Table S5. KEGG pathways analyses.
[truncated: 130 more rows]

## Sheet: Table S6
Table S6. KEGG pathways analyses of plant hormone signal transduction.
[truncated: 107 more rows]

[truncated: 5 more sheets: Table S7, Table S8, Table S9, Table S10, Table S11]
